# Supplementary material for: Weak spatial-genetic structure in a native invasive, the southern pine beetle (Dendroctonus frontalis), across the eastern United States
Source: PeerJ. 2021 Sep 2;9:e11947. doi: 10.7717/peerj.11947 (PMC8418799; doi:10.7717/peerj.11947)
Supplement: Supplemental Information 1 — Reviewer URL: https://datadryad.org/stash/share/3W7kH0cBmwhtt7H0U54kvnpnoctWlUww-zsqa81k8dc [file peerj-09-11947-s001.zip]

Archive with 3 entries (3 files):
- Garrick_etal_2021_PeerJ_Dryad/Garrick_etal_2021_PeerJ_Dryad_data.xlsx
- Garrick_etal_2021_PeerJ_Dryad/Garrick_etal_2021_PeerJ_Dryad_metadata.txt
- Garrick_etal_2021_PeerJ_Dryad/SPB_msat_sequences.txt
