# Supplementary material for: Weak spatial-genetic structure in a native invasive, the southern pine beetle (Dendroctonus frontalis), across the eastern United States
Source: PeerJ. 2021 Sep 2;9:e11947. doi: 10.7717/peerj.11947 (PMC8418799; doi:10.7717/peerj.11947)
Supplement: Supplemental Information 1 — Reviewer URL: https://datadryad.org/stash/share/3W7kH0cBmwhtt7H0U54kvnpnoctWlUww-zsqa81k8dc [file peerj-09-11947-s001.zip › Garrick_etal_2021_PeerJ_Dryad/Garrick_etal_2021_PeerJ_Dryad_data.xlsx]

## Sheet: SPB_master
Sample	Specimen Voucher ID	sex	Population alias	Locality	Latitude	Longitude	SPB2727-1	SPB2727-2	Dfr-09-1	Dfr-09-2	Dfr-16-1	Dfr-16-2	SPB3731-1	SPB3731-2	Dfr-10-1	Dfr-10-2	SPB2313-1	SPB2313-2	SPB0138-1	SPB0138-2	SPB1983-1	SPB1983-2	Dfr-24-1	Dfr-24-2	Dfr-14-1	Dfr-14-2	Dfr-17-1	Dfr-17-2	SPB2613-1	SPB2613-2	SPB1230-1	SPB1230-2	Dfr-18-1	Dfr-18-2	SPB1875-1	SPB1875-2	SPB3013-1	SPB3013-2	SPB1272-1	SPB1272-2	SPB1284-1	SPB1284-2	SPB1242-1	SPB1242-2	SPB2480-1	SPB2480-2	Dfr-06-1	Dfr-06-2	SPB1507-1
16-184-01	YPM#ENT906027	male	AL	Alabama; Talladega	32.7747	-86.984	137	137	101	106	184	186	139	145	149	149	291	294	110	114	144	144	140	150	189	189	122	126	281	287	220	226	137	139	111	115	154	157	262	264	128	128	146	146	162	165	137	139	0
16-184-02	YPM#ENT906007	female	AL	Alabama; Talladega	32.7747	-86.984	137	143	101	103	180	182	139	145	146	153	294	294	110	114	144	148	140	150	187	189	126	126	278	278	220	226	135	139	117	119	154	154	260	264	126	128	146	146	162	165	131	137	144
16-184-03	YPM#ENT906005	female	AL	Alabama; Talladega	32.7747	-86.984	137	140	105	108	180	184	139	145	146	146	291	294	110	114	144	148	148	148	189	191	122	126	278	287	220	220	139	139	111	117	154	154	262	264	128	128	146	146	165	165	135	145	146
16-184-04	YPM#ENT905976	female	AL	Alabama; Talladega	32.7747	-86.984	137	137	99	101	184	186	139	145	144	149	291	294	114	114	144	144	140	140	189	189	124	128	278	287	220	226	129	141	111	119	154	154	254	262	128	128	146	146	162	162	137	141	144
16-184-05	YPM#ENT905977	female	AL	Alabama; Talladega	32.7747	-86.984	137	137	106	106	182	184	145	145	144	155	291	294	114	114	144	144	140	146	191	191	122	126	281	281	223	229	139	145	111	111	154	154	262	264	126	128	149	149	162	162	135	137	158
16-184-06	YPM#ENT905978	female	AL	Alabama; Talladega	32.7747	-86.984	137	137	99	106	182	184	139	145	152	153	279	294	110	114	138	144	140	152	189	191	124	124	278	290	220	226	139	139	111	117	154	154	264	264	126	128	146	146	162	165	139	143	0
16-184-07	YPM#ENT905979	male	AL	Alabama; Talladega	32.7747	-86.984	137	137	101	106	182	182	139	139	152	153	294	294	114	114	144	144	136	150	191	191	124	124	278	281	220	220	139	141	111	111	157	157	264	264	128	128	146	146	165	165	137	149	144
16-184-08	YPM#ENT905980	male	AL	Alabama; Talladega	32.7747	-86.984	137	137	101	106	184	184	139	145	147	147	291	291	110	114	144	144	140	140	191	191	126	126	275	290	220	220	139	141	111	111	154	157	262	264	126	128	146	146	162	162	137	137	144
16-184-09	YPM#ENT905981	male	AL	Alabama; Talladega	32.7747	-86.984	137	146	101	106	186	186	139	145	144	147	294	294	110	114	144	148	148	148	189	189	124	124	278	290	220	237	135	139	111	117	156	157	264	264	126	128	146	146	162	162	131	137	145
16-184-10	YPM#ENT905982	female	AL	Alabama; Talladega	32.7747	-86.984	137	143	106	106	184	186	139	139	146	147	294	294	114	114	144	144	154	154	189	189	122	126	275	275	220	220	135	137	111	111	154	157	264	264	128	128	146	146	162	162	137	141	144
16-184-11	YPM#ENT905983	male	AL	Alabama; Talladega	32.7747	-86.984	137	137	106	108	182	184	139	145	146	147	291	294	114	114	144	144	148	152	189	189	122	122	278	290	220	226	131	133	113	121	157	157	260	262	128	128	146	149	162	165	135	141	144
16-184-12	YPM#ENT905984	male	AL	Alabama; Talladega	32.7747	-86.984	137	137	101	107	182	182	139	139	142	151	291	291	110	114	148	148	140	140	187	193	122	124	275	278	220	226	133	133	111	117	154	156	264	264	126	128	146	146	162	162	135	139	144
16-184-13	YPM#ENT905985	male	AL	Alabama; Talladega	32.7747	-86.984	137	143	101	106	182	184	139	145	146	146	294	300	110	114	138	148	154	154	189	189	124	126	275	290	220	220	129	135	111	111	154	154	262	262	128	130	146	146	162	162	137	141	144
16-184-14	YPM#ENT905986	male	AL	Alabama; Talladega	32.7747	-86.984	137	143	99	106	182	184	139	139	146	147	291	294	114	114	138	144	140	146	189	189	124	126	275	278	220	220	135	143	111	119	154	157	262	264	128	128	146	146	162	162	139	139	144
16-184-15	YPM#ENT905987	male	AL	Alabama; Talladega	32.7747	-86.984	137	137	106	106	184	184	145	145	144	157	294	294	110	114	144	144	140	142	187	193	124	126	278	284	217	226	133	139	111	111	154	157	262	262	128	128	146	146	165	165	139	143	144
16-184-16	YPM#ENT905988	female	AL	Alabama; Talladega	32.7747	-86.984	137	137	99	107	182	186	145	145	146	153	291	294	114	114	138	148	148	148	187	189	122	124	278	278	217	220	137	139	111	119	151	154	262	262	126	128	146	146	162	162	135	135	148
16-184-17	YPM#ENT905989	male	AL	Alabama; Talladega	32.7747	-86.984	137	137	100	106	182	184	139	139	153	157	291	294	110	114	138	144	140	140	189	189	124	126	275	275	220	237	129	129	117	119	154	157	262	264	128	128	146	146	162	162	135	139	144
16-184-18	YPM#ENT905990	female	AL	Alabama; Talladega	32.7747	-86.984	137	143	105	113	184	184	139	145	153	155	291	294	114	114	138	144	140	140	189	191	124	126	275	275	217	220	133	137	117	119	154	157	262	264	128	128	146	149	162	162	135	139	144
16-184-19	YPM#ENT905991	male	AL	Alabama; Talladega	32.7747	-86.984	137	137	101	104	184	186	139	145	146	146	291	294	110	114	138	144	140	148	189	191	122	122	275	278	220	226	137	139	111	117	154	157	262	264	128	128	146	146	168	171	135	139	144
16-184-20	YPM#ENT905992	male	AL	Alabama; Talladega	32.7747	-86.984	137	140	106	108	184	186	139	145	151	153	294	294	110	114	138	144	144	150	189	189	124	128	275	278	220	226	123	139	111	119	157	157	262	264	128	128	146	146	162	162	137	143	144
16-184-21	YPM#ENT905993	male	AL	Alabama; Talladega	32.7747	-86.984	137	137	101	106	182	186	139	145	153	153	294	294	110	114	148	154	150	150	189	191	124	126	278	290	226	226	133	137	111	119	154	154	260	264	128	128	146	146	165	165	139	139	142
16-184-22	YPM#ENT905994	male	AL	Alabama; Talladega	32.7747	-86.984	137	143	100	106	182	184	139	145	155	157	294	294	110	114	144	144	148	150	189	193	126	132	275	275	220	226	137	137	111	119	157	157	262	264	128	128	146	149	168	168	137	137	145
16-184-23	YPM#ENT905995	female	AL	Alabama; Talladega	32.7747	-86.984	137	137	98	103	184	186	139	145	146	147	291	291	114	114	144	144	148	148	191	193	126	126	278	278	220	226	135	137	117	119	154	154	262	264	128	128	146	149	162	162	137	139	146
16-184-24	YPM#ENT905996	female	AL	Alabama; Talladega	32.7747	-86.984	137	137	101	110	180	182	139	145	151	153	291	291	110	114	144	148	140	148	187	191	126	128	278	287	226	226	137	137	111	111	154	154	262	264	128	128	146	146	162	162	139	139	144
16-184-25	YPM#ENT905997	male	AL	Alabama; Talladega	32.7747	-86.984	137	137	105	106	182	182	145	145	147	153	291	297	110	114	138	144	140	150	189	191	122	126	287	290	220	220	129	139	111	117	154	154	264	264	128	128	146	149	162	162	135	137	144
16-184-26	YPM#ENT905998	female	AL	Alabama; Talladega	32.7747	-86.984	137	137	106	106	182	182	139	139	151	153	291	306	114	114	144	144	140	140	187	187	122	124	278	281	220	220	129	137	111	117	154	157	264	264	128	128	146	146	162	162	135	139	146
16-184-27	YPM#ENT905999	male	AL	Alabama; Talladega	32.7747	-86.984	137	137	103	110	184	184	139	139	146	146	294	294	110	114	144	144	144	148	189	191	126	130	275	293	226	226	139	139	111	111	154	154	264	264	128	128	146	149	162	162	137	137	146
16-184-28	YPM#ENT906000	male	AL	Alabama; Talladega	32.7747	-86.984	137	137	108	108	182	184	139	145	147	155	297	300	110	114	144	144	150	150	187	189	124	124	278	287	220	220	127	137	111	111	154	157	262	262	126	128	146	146	162	162	135	135	144
16-184-29	YPM#ENT906001	male	AL	Alabama; Talladega	32.7747	-86.984	137	137	101	108	182	186	145	145	144	151	291	291	114	114	148	148	144	148	187	189	124	126	275	281	220	220	133	145	111	111	154	154	262	262	128	128	146	149	162	162	137	145	145
16-184-30	YPM#ENT906002	male	AL	Alabama; Talladega	32.7747	-86.984	137	137	106	110	184	184	139	145	142	155	291	291	110	114	144	144	140	148	191	191	122	128	278	278	220	220	137	139	111	119	154	157	254	266	128	128	146	146	162	162	137	137	0
16-123-01	YPM#ENT856260	male	FL	Florida; Ponte Vedra	30.2364	-81.3883	137	137	100	101	182	184	139	145	153	157	291	294	114	114	144	151	140	148	189	191	122	124	281	290	220	220	137	143	111	111	154	154	262	264	126	126	146	146	162	162	135	135	144
16-123-02	YPM#ENT856261	female	FL	Florida; Ponte Vedra	30.2364	-81.3883	137	137	106	109	182	184	139	145	149	153	291	294	110	114	138	144	140	144	189	189	126	126	290	290	220	226	131	137	111	115	154	157	260	262	128	128	146	146	165	165	137	137	146
16-123-03	YPM#ENT856262	male	FL	Florida; Ponte Vedra	30.2364	-81.3883	137	140	101	103	184	184	139	139	147	147	291	294	110	114	144	150	150	150	189	191	124	126	278	290	220	220	139	139	111	115	154	154	262	264	128	128	146	146	162	165	135	137	143
16-123-04	YPM#ENT905256	male	FL	Florida; Ponte Vedra	30.2364	-81.3883	137	137	101	103	182	184	139	139	147	147	291	294	110	114	144	148	138	148	193	195	126	126	281	281	220	220	133	139	117	117	154	154	262	264	126	128	146	146	162	162	139	139	143
16-123-05	YPM#ENT905257	female	FL	Florida; Ponte Vedra	30.2364	-81.3883	137	137	100	106	182	184	139	145	146	147	291	294	114	114	144	148	144	148	189	191	126	128	275	275	220	226	129	139	111	119	154	157	254	262	128	128	146	146	162	162	137	137	145
16-123-06	YPM#ENT905258	female	FL	Florida; Ponte Vedra	30.2364	-81.3883	137	137	106	110	184	184	139	139	147	155	291	294	114	114	138	144	140	144	191	195	124	124	278	278	220	220	137	139	111	119	154	156	262	264	124	128	146	146	159	165	137	139	144
16-123-07	YPM#ENT905259	male	FL	Florida; Ponte Vedra	30.2364	-81.3883	137	137	103	103	182	184	139	139	151	153	294	294	110	114	144	151	140	142	189	189	124	124	287	287	220	226	133	139	119	119	154	154	262	262	128	128	146	149	162	174	135	139	145
16-123-08	YPM#ENT905260	male	FL	Florida; Ponte Vedra	30.2364	-81.3883	137	140	101	101	182	182	139	145	149	155	279	294	110	114	138	144	138	140	187	191	126	128	278	281	220	226	129	137	111	111	154	154	260	262	128	128	146	149	162	162	135	137	144
16-123-09	YPM#ENT905261	male	FL	Florida; Ponte Vedra	30.2364	-81.3883	137	137	101	106	182	184	139	139	146	151	291	294	110	114	148	151	140	148	189	193	122	124	278	278	220	226	139	143	111	115	154	154	262	264	128	128	146	149	165	165	135	137	144
16-123-10	YPM#ENT905262	female	FL	Florida; Ponte Vedra	30.2364	-81.3883	137	137	101	106	184	184	145	145	144	147	291	291	114	114	144	144	140	150	189	189	122	126	290	290	220	220	141	143	111	121	157	157	260	264	126	128	146	146	162	162	137	137	144
16-123-11	YPM#ENT905263	male	FL	Florida; Ponte Vedra	30.2364	-81.3883	137	137	101	106	178	186	139	139	146	147	294	294	110	114	138	144	140	144	189	193	120	124	287	290	221	230	130	138	111	111	151	154	262	264	126	128	146	146	162	162	135	139	140
16-123-12	YPM#ENT905264	male	FL	Florida; Ponte Vedra	30.2364	-81.3883	137	137	101	106	182	184	139	139	151	157	291	291	114	114	138	144	150	158	189	191	122	122	281	281	220	226	133	137	111	117	154	154	260	262	126	128	146	146	162	162	131	137	144
16-123-13	YPM#ENT905265	male	FL	Florida; Ponte Vedra	30.2364	-81.3883	137	137	104	104	182	184	139	139	147	153	294	294	110	114	144	144	138	140	191	193	124	126	278	278	226	226	131	133	111	115	154	154	262	264	126	128	146	146	162	162	135	135	140
16-123-14	YPM#ENT905266	male	FL	Florida; Ponte Vedra	30.2364	-81.3883	137	137	106	106	184	186	139	145	149	149	291	291	114	114	144	144	148	148	185	189	124	126	290	290	220	226	139	139	117	119	154	157	262	264	126	128	146	146	162	162	135	139	143
16-123-15	YPM#ENT905267	female	FL	Florida; Ponte Vedra	30.2364	-81.3883	137	140	100	107	182	182	145	145	151	153	294	294	110	114	141	151	148	148	187	191	124	124	275	290	220	226	133	139	111	111	154	157	260	264	128	128	146	146	162	162	137	137	144
16-123-16	YPM#ENT905268	female	FL	Florida; Ponte Vedra	30.2364	-81.3883	137	137	103	106	184	184	139	145	147	155	291	294	110	114	138	144	140	140	191	195	124	126	278	278	220	220	135	143	111	117	154	154	262	262	128	128	146	146	162	165	135	139	144
16-123-17	YPM#ENT905269	male	FL	Florida; Ponte Vedra	30.2364	-81.3883	137	137	101	101	184	184	139	145	147	147	291	291	114	114	144	144	148	162	191	195	122	126	281	281	220	226	137	137	111	111	154	154	260	260	126	128	146	146	162	162	137	139	144
16-123-18	YPM#ENT905270	male	FL	Florida; Ponte Vedra	30.2364	-81.3883	137	137	100	107	182	182	139	145	146	153	291	294	110	114	144	144	138	150	189	189	124	124	278	290	220	220	137	145	111	119	154	154	262	262	124	126	146	149	159	159	137	145	144
16-123-19	YPM#ENT905271	male	FL	Florida; Ponte Vedra	30.2364	-81.3883	137	140	105	105	182	186	139	145	147	153	291	291	110	114	141	148	148	148	191	193	120	126	278	287	226	229	133	139	111	119	154	157	262	262	124	128	146	146	159	162	137	139	140
16-123-20	YPM#ENT905272	male	FL	Florida; Ponte Vedra	30.2364	-81.3883	137	137	101	106	184	188	139	145	146	149	288	291	110	114	138	151	140	152	189	191	124	126	278	287	220	220	131	139	111	117	154	157	260	260	124	126	146	146	159	162	137	137	143
16-123-21	YPM#ENT905273	male	FL	Florida; Ponte Vedra	30.2364	-81.3883	137	137	98	100	182	184	139	139	149	151	291	291	114	118	138	138	140	148	189	191	124	126	281	281	220	226	133	137	111	119	154	157	260	262	124	126	146	146	159	162	133	137	144
16-123-22	YPM#ENT905274	male	FL	Florida; Ponte Vedra	30.2364	-81.3883	137	137	104	108	182	184	145	145	147	153	291	291	110	114	144	148	140	140	189	193	122	124	278	278	226	226	129	137	111	117	154	154	260	264	124	126	146	146	159	162	135	137	145
16-123-23	YPM#ENT905275	male	FL	Florida; Ponte Vedra	30.2364	-81.3883	137	137	101	106	180	184	139	145	146	159	291	291	110	114	144	148	148	148	189	193	122	126	278	278	220	229	131	149	117	117	154	156	258	262	126	126	146	146	159	165	139	141	144
16-123-24	YPM#ENT905276	male	FL	Florida; Ponte Vedra	30.2364	-81.3883	137	137	101	103	184	184	139	139	153	157	282	294	114	114	138	148	140	150	189	189	124	124	278	290	220	220	137	139	111	111	154	154	260	262	126	126	146	146	159	162	137	137	144
17-350-01	YPM#ENT905763	male	GA	Georgia; Warwick	31.7713	-83.8894	137	140	106	108	184	184	145	145	151	153	291	291	114	114	144	144	140	148	189	191	124	126	287	290	226	226	129	137	111	113	154	157	260	264	126	128	146	146	162	165	141	141	146
17-350-02	YPM#ENT905764	female	GA	Georgia; Warwick	31.7713	-83.8894	137	140	107	107	180	184	139	139	144	153	291	291	110	114	138	144	140	142	189	189	124	126	278	290	220	226	137	139	113	119	154	157	262	264	128	128	146	146	159	162	135	137	144
17-350-03	YPM#ENT905765	female	GA	Georgia; Warwick	31.7713	-83.8894	137	137	101	107	182	184	139	145	151	151	291	294	114	114	144	144	140	152	189	189	122	122	278	278	220	220	135	135	111	115	154	157	260	262	128	128	146	146	159	162	135	135	144
17-350-04	YPM#ENT905766	female	GA	Georgia; Warwick	31.7713	-83.8894	137	140	104	106	184	186	145	145	153	153	291	294	114	114	138	141	158	158	187	193	124	126	281	281	220	220	139	141	111	115	154	157	254	264	126	128	146	149	159	165	135	137	144
17-350-05	YPM#ENT905767	female	GA	Georgia; Warwick	31.7713	-83.8894	137	137	106	106	180	182	145	145	146	152	291	294	110	114	144	144	140	146	189	195	126	126	278	281	220	226	123	141	111	111	154	154	262	264	126	128	146	146	159	165	135	139	144
17-350-06	YPM#ENT905768	male	GA	Georgia; Warwick	31.7713	-83.8894	137	140	99	106	182	182	139	145	153	153	291	294	110	114	144	145	140	148	187	191	124	128	278	278	220	226	129	137	111	119	154	157	264	264	126	128	143	146	159	165	141	143	150
17-350-07	YPM#ENT905769	male	GA	Georgia; Warwick	31.7713	-83.8894	137	143	101	107	184	184	139	145	146	159	294	300	110	114	144	144	150	166	189	193	126	130	275	299	220	220	137	141	111	117	154	157	260	264	128	128	146	149	159	162	135	137	144
17-350-08	YPM#ENT905770	male	GA	Georgia; Warwick	31.7713	-83.8894	137	137	103	107	180	184	139	145	151	153	282	297	114	114	138	144	140	148	191	191	122	126	281	296	220	226	129	137	113	117	154	163	264	264	126	128	146	149	159	168	137	137	146
17-350-09	YPM#ENT905771	female	GA	Georgia; Warwick	31.7713	-83.8894	137	143	103	106	182	186	139	139	155	159	291	294	110	114	144	144	140	146	189	189	124	124	281	287	220	235	139	149	111	113	154	154	262	262	126	128	146	146	159	165	137	139	143
17-350-10	YPM#ENT905772	male	GA	Georgia; Warwick	31.7713	-83.8894	137	143	101	106	182	182	145	145	144	157	291	300	110	114	144	151	140	150	189	191	126	130	278	281	226	226	135	137	111	111	154	157	262	262	128	128	146	149	159	162	137	139	148
17-350-11	YPM#ENT905773	male	GA	Georgia; Warwick	31.7713	-83.8894	137	140	99	103	182	184	139	145	151	153	282	294	110	114	140	144	148	152	187	189	126	126	281	290	220	226	137	139	111	117	154	154	262	264	128	128	146	146	159	162	139	139	144
17-350-12	YPM#ENT905774	male	GA	Georgia; Warwick	31.7713	-83.8894	137	137	103	104	182	184	145	145	151	153	294	294	114	114	138	148	148	158	189	189	124	124	278	290	220	220	141	143	119	119	154	154	262	264	126	128	146	146	159	164	137	141	144
17-350-13	YPM#ENT905775	female	GA	Georgia; Warwick	31.7713	-83.8894	137	137	106	107	182	182	139	145	146	151	291	294	114	114	144	144	148	148	189	189	124	124	278	278	226	226	135	139	117	117	154	154	262	264	126	128	146	146	159	159	135	137	144
17-350-14	YPM#ENT905776	female	GA	Georgia; Warwick	31.7713	-83.8894	137	137	105	106	186	186	145	145	146	147	294	294	110	114	138	144	146	150	191	193	124	128	290	290	220	226	133	139	111	115	154	157	262	264	126	128	149	149	159	162	135	143	144
17-350-15	YPM#ENT905777	female	GA	Georgia; Warwick	31.7713	-83.8894	137	137	101	103	184	186	139	139	147	153	291	291	114	114	144	144	140	148	189	193	126	128	278	278	220	226	141	141	111	115	154	154	264	264	128	128	140	146	159	162	137	139	144
17-350-16	YPM#ENT905778	male	GA	Georgia; Warwick	31.7713	-83.8894	137	137	99	101	184	184	139	139	147	147	294	294	110	114	144	144	126	152	189	191	126	132	278	281	220	220	133	133	111	111	157	157	262	262	126	128	146	149	159	162	135	141	146
17-350-17	YPM#ENT905779	male	GA	Georgia; Warwick	31.7713	-83.8894	137	137	103	108	184	186	139	139	146	165	291	294	114	114	138	144	140	146	187	189	128	132	278	281	220	226	133	139	115	117	151	154	262	264	128	128	146	146	159	165	135	141	144
17-350-18	YPM#ENT905780	male	GA	Georgia; Warwick	31.7713	-83.8894	137	140	101	106	184	184	145	145	151	155	291	291	110	114	138	144	144	146	189	191	124	124	287	287	220	220	137	137	111	117	154	157	260	266	128	130	146	149	159	162	139	143	144
17-350-19	YPM#ENT905781	female	GA	Georgia; Warwick	31.7713	-83.8894	137	137	106	107	186	188	139	139	146	151	291	294	114	114	138	144	146	152	191	193	126	126	275	278	220	226	139	141	111	119	154	157	264	264	128	130	146	146	159	162	135	135	145
17-350-20	YPM#ENT905782	male	GA	Georgia; Warwick	31.7713	-83.8894	137	140	103	103	184	186	139	145	147	153	294	294	114	114	138	144	148	148	189	191	124	126	281	284	220	226	129	141	111	119	154	154	262	264	128	130	146	149	162	165	135	137	144
17-350-21	YPM#ENT905783	male	GA	Georgia; Warwick	31.7713	-83.8894	137	137	106	108	184	184	139	139	147	153	291	291	110	114	151	151	140	148	189	193	124	128	278	287	220	226	131	139	111	111	154	157	262	264	126	128	146	146	0	0	137	137	143
17-350-22	YPM#ENT905784	female	GA	Georgia; Warwick	31.7713	-83.8894	137	140	103	103	184	184	139	145	146	147	291	294	110	114	144	144	140	140	187	191	124	124	278	287	220	220	129	133	111	119	154	154	262	264	126	126	146	146	162	162	135	137	145
17-350-23	YPM#ENT905785	female	GA	Georgia; Warwick	31.7713	-83.8894	137	137	103	106	180	182	139	139	151	153	294	294	110	114	138	144	140	152	191	195	124	124	278	287	220	220	129	139	111	119	157	157	262	262	126	128	146	146	162	165	135	135	146
17-350-24	YPM#ENT905786	male	GA	Georgia; Warwick	31.7713	-83.8894	137	137	99	101	182	184	139	145	146	149	294	294	110	114	144	144	140	148	189	193	124	124	275	278	220	223	135	139	111	113	154	157	262	264	126	128	146	146	162	162	135	137	144
17-350-25	YPM#ENT905787	male	GA	Georgia; Warwick	31.7713	-83.8894	137	137	106	106	184	184	139	139	153	153	291	294	114	114	144	144	140	140	191	191	124	128	275	281	220	226	133	137	117	119	154	156	262	264	126	128	146	146	165	165	135	145	144
17-350-26	YPM#ENT905788	female	GA	Georgia; Warwick	31.7713	-83.8894	137	137	101	106	182	182	139	139	149	153	294	294	110	114	138	148	140	140	189	193	122	128	278	287	226	226	137	141	119	119	151	154	262	264	128	128	146	146	165	165	137	139	143
17-350-27	YPM#ENT905789	male	GA	Georgia; Warwick	31.7713	-83.8894	137	137	98	106	182	190	139	145	149	151	291	297	110	114	144	144	148	150	189	191	124	128	275	278	220	226	137	137	111	111	154	157	264	264	126	128	146	146	165	165	135	135	144
17-350-28	YPM#ENT905790	female	GA	Georgia; Warwick	31.7713	-83.8894	137	140	103	106	182	182	139	139	144	147	285	294	114	114	144	144	148	150	189	193	124	128	290	290	220	220	139	139	115	119	154	157	264	264	128	128	146	146	162	165	137	137	143
17-350-29	YPM#ENT905791	female	GA	Georgia; Warwick	31.7713	-83.8894	137	140	101	106	180	184	139	145	142	153	291	291	110	114	144	144	140	150	187	189	124	126	278	281	220	226	133	141	117	119	154	154	262	266	128	128	146	146	162	162	137	139	144
17-350-30	YPM#ENT905792	male	GA	Georgia; Warwick	31.7713	-83.8894	137	137	99	101	182	184	139	139	147	153	291	294	110	114	144	151	146	156	189	191	126	126	278	287	220	220	129	133	111	119	154	154	260	262	128	128	146	149	162	165	137	137	150
17-256-01	YPM#ENT905413	male	LA	Louisiana; Sicily Island	31.8649	-91.7398	137	137	105	108	184	184	139	139	153	153	291	294	114	114	144	151	140	152	189	191	124	126	275	281	220	226	129	139	113	117	156	157	254	264	126	128	146	149	162	165	135	135	146
17-256-02	YPM#ENT905414	male	LA	Louisiana; Sicily Island	31.8649	-91.7398	137	137	101	105	184	188	139	145	146	155	291	294	110	114	141	144	140	140	189	189	126	130	278	290	220	226	137	139	111	111	154	157	264	264	128	128	146	146	162	162	135	137	144
17-256-03	YPM#ENT905415	female	LA	Louisiana; Sicily Island	31.8649	-91.7398	137	140	105	107	176	184	145	145	142	155	294	294	110	114	144	144	148	148	187	189	128	128	281	287	220	226	135	141	111	111	154	157	262	264	126	128	146	146	162	162	137	143	144
17-256-04	YPM#ENT905416	male	LA	Louisiana; Sicily Island	31.8649	-91.7398	137	137	103	106	182	184	145	145	146	155	291	300	114	114	138	144	146	154	189	189	126	132	281	308	226	226	133	137	111	115	154	154	264	264	128	128	146	146	162	162	137	137	145
17-256-05	YPM#ENT905417	male	LA	Louisiana; Sicily Island	31.8649	-91.7398	137	137	101	107	178	184	145	145	147	153	291	291	110	114	138	144	148	152	189	193	126	128	281	290	220	226	137	139	111	117	154	157	262	264	126	128	146	146	0	0	139	139	144
17-256-06	YPM#ENT905418	male	LA	Louisiana; Sicily Island	31.8649	-91.7398	137	137	101	106	182	184	139	139	151	157	291	291	114	114	138	138	148	158	185	189	126	130	278	278	220	226	123	129	111	119	154	154	262	262	128	128	146	149	162	162	139	139	145
17-256-08	YPM#ENT905420	male	LA	Louisiana; Sicily Island	31.8649	-91.7398	137	137	106	107	182	182	139	139	146	147	294	297	110	114	144	144	144	144	187	191	124	126	278	281	220	226	137	153	111	119	154	154	258	264	128	128	146	146	162	162	135	137	145
17-256-09	YPM#ENT905421	female	LA	Louisiana; Sicily Island	31.8649	-91.7398	137	137	101	106	176	182	139	145	151	155	288	291	114	120	144	144	140	150	187	191	124	126	278	281	220	226	133	135	117	119	157	157	262	264	126	128	146	146	165	165	135	139	144
17-256-10	YPM#ENT905422	female	LA	Louisiana; Sicily Island	31.8649	-91.7398	137	137	99	108	182	184	139	145	144	144	291	294	114	114	144	144	140	150	189	191	122	126	278	281	220	229	137	141	111	111	154	154	262	262	128	128	146	146	165	165	137	139	144
17-256-11	YPM#ENT905423	male	LA	Louisiana; Sicily Island	31.8649	-91.7398	137	137	106	110	182	184	139	145	146	146	291	294	110	114	138	151	140	148	191	191	124	124	281	302	226	226	135	139	111	119	154	154	262	264	126	128	149	149	162	162	131	135	144
17-256-12	YPM#ENT905424	female	LA	Louisiana; Sicily Island	31.8649	-91.7398	137	143	103	103	182	184	139	145	149	149	294	294	110	114	144	144	140	144	189	191	126	128	278	278	220	226	133	133	111	111	156	157	262	264	126	128	146	146	162	162	137	139	144
17-256-14	YPM#ENT905426	female	LA	Louisiana; Sicily Island	31.8649	-91.7398	137	137	103	108	178	182	139	139	151	155	291	294	110	114	138	144	148	150	187	191	124	124	278	281	220	220	137	141	117	117	156	157	262	264	128	128	146	146	162	165	139	139	144
17-256-15	YPM#ENT905427	male	LA	Louisiana; Sicily Island	31.8649	-91.7398	137	137	106	106	182	182	139	139	142	147	291	294	110	114	144	144	140	150	189	193	116	126	281	293	220	226	135	139	111	111	154	154	262	264	128	128	146	146	162	165	133	137	144
17-256-16	YPM#ENT905428	male	LA	Louisiana; Sicily Island	31.8649	-91.7398	137	137	101	101	182	184	139	145	142	153	291	291	110	114	144	144	142	160	189	189	124	128	275	290	220	226	129	137	111	117	154	157	264	264	128	128	146	146	162	162	143	143	144
17-256-17	YPM#ENT905429	male	LA	Louisiana; Sicily Island	31.8649	-91.7398	137	137	101	103	182	182	139	145	146	153	291	294	114	114	144	144	148	150	187	189	124	132	287	290	220	226	135	137	111	111	154	154	262	264	126	128	146	146	162	165	135	141	144
17-256-18	YPM#ENT905430	male	LA	Louisiana; Sicily Island	31.8649	-91.7398	137	137	99	106	184	184	139	139	146	146	291	294	110	114	144	148	140	148	189	191	124	126	278	278	220	226	133	133	111	111	154	157	262	262	128	128	143	146	162	162	135	137	143
17-256-20	YPM#ENT905432	female	LA	Louisiana; Sicily Island	31.8649	-91.7398	137	140	101	104	182	182	145	145	146	147	294	297	110	114	138	148	140	148	191	191	124	126	278	278	220	226	133	139	111	117	154	157	260	266	122	128	146	146	162	162	133	135	145
17-256-21	YPM#ENT905433	male	LA	Louisiana; Sicily Island	31.8649	-91.7398	143	143	101	106	182	184	139	145	137	153	291	294	110	114	138	140	140	140	187	189	122	126	278	278	220	226	133	139	111	111	154	154	262	266	126	128	146	149	162	162	137	137	144
17-256-22	YPM#ENT905434	male	LA	Louisiana; Sicily Island	31.8649	-91.7398	137	137	103	108	184	184	139	139	146	152	291	297	114	114	138	144	148	150	191	191	122	126	278	290	220	226	137	139	111	119	154	156	262	264	126	130	146	146	162	162	135	139	143
17-256-23	YPM#ENT905435	female	LA	Louisiana; Sicily Island	31.8649	-91.7398	137	143	99	106	182	184	139	139	147	149	291	291	114	114	144	148	148	148	189	189	124	126	278	281	220	220	133	133	111	111	154	157	258	262	128	128	146	146	165	165	135	141	144
17-256-24	YPM#ENT905436	male	LA	Louisiana; Sicily Island	31.8649	-91.7398	137	137	99	106	182	184	139	145	144	151	291	297	110	114	144	148	140	144	187	191	124	126	278	278	220	229	135	141	111	111	154	157	260	262	128	128	146	149	162	162	133	139	146
17-256-25	YPM#ENT905437	male	LA	Louisiana; Sicily Island	31.8649	-91.7398	137	137	98	104	184	184	139	139	144	153	291	294	110	114	138	141	138	144	187	189	126	130	275	278	226	226	133	139	111	117	154	157	254	262	128	128	146	149	162	165	137	139	144
17-256-26	YPM#ENT905438	male	LA	Louisiana; Sicily Island	31.8649	-91.7398	137	137	97	106	182	184	139	145	153	155	294	300	114	114	144	144	140	148	191	191	124	132	278	278	220	226	133	143	111	113	154	154	262	264	128	128	146	146	162	162	135	135	144
17-256-27	YPM#ENT905439	male	LA	Louisiana; Sicily Island	31.8649	-91.7398	137	137	103	103	182	184	139	145	142	146	279	294	110	114	138	144	150	156	191	193	124	128	287	290	226	226	129	137	111	111	154	157	262	264	124	128	146	146	162	165	133	139	144
17-256-28	YPM#ENT905440	male	LA	Louisiana; Sicily Island	31.8649	-91.7398	137	140	101	101	182	184	139	145	149	153	291	291	110	114	142	148	140	158	189	191	122	128	287	290	220	229	133	139	111	119	154	154	262	264	126	126	146	146	165	165	137	143	145
17-256-29	YPM#ENT905441	male	LA	Louisiana; Sicily Island	31.8649	-91.7398	137	137	99	101	182	182	145	145	146	147	291	294	110	114	138	144	148	152	187	193	126	128	281	287	220	226	131	139	111	117	154	157	262	264	126	128	146	149	162	165	137	139	144
17-256-30	YPM#ENT905442	male	LA	Louisiana; Sicily Island	31.8649	-91.7398	137	137	99	107	182	182	139	145	146	151	294	294	114	114	138	144	148	148	189	191	124	128	278	281	220	220	137	137	111	117	154	154	264	264	126	128	146	146	162	162	139	141	146
17-234-01	YPM#ENT905383	male	MD	Maryland; Woolford	38.5313	-76.2156	137	137	106	110	182	184	139	145	146	153	291	291	110	114	144	148	148	148	187	187	122	126	278	281	220	226	135	139	111	115	154	157	264	264	126	128	146	149	162	165	135	137	142
17-234-02	YPM#ENT905384	male	MD	Maryland; Woolford	38.5313	-76.2156	137	137	101	106	182	184	145	145	149	153	291	294	114	114	144	151	140	144	191	191	124	126	290	290	220	220	133	137	111	119	154	156	262	262	128	128	146	146	162	162	135	137	144
17-234-03	YPM#ENT905385	male	MD	Maryland; Woolford	38.5313	-76.2156	137	140	103	106	184	188	139	145	139	147	291	294	110	114	138	148	140	140	189	189	124	124	290	290	220	220	137	139	111	119	154	154	262	262	126	126	136	146	162	162	135	139	144
17-234-04	YPM#ENT905386	male	MD	Maryland; Woolford	38.5313	-76.2156	137	137	101	108	182	184	139	145	151	157	294	303	110	114	138	138	152	152	189	189	126	126	281	305	220	226	137	139	111	117	154	154	260	262	128	128	146	146	162	162	139	143	144
17-234-05	YPM#ENT905387	male	MD	Maryland; Woolford	38.5313	-76.2156	137	137	101	108	184	188	139	139	153	153	291	294	110	114	138	144	144	148	191	191	124	126	275	278	220	220	137	139	111	119	154	157	262	262	128	128	146	146	162	162	137	137	144
17-234-06	YPM#ENT905388	male	MD	Maryland; Woolford	38.5313	-76.2156	137	140	105	108	184	188	139	145	155	157	291	291	110	114	144	148	150	150	187	189	124	126	275	281	220	226	139	139	111	119	154	154	262	264	126	128	146	146	162	162	135	137	145
17-234-07	YPM#ENT905389	male	MD	Maryland; Woolford	38.5313	-76.2156	137	137	101	103	184	184	145	145	144	153	294	294	114	114	138	138	140	148	189	191	124	126	278	278	220	226	137	141	111	123	154	157	259	262	128	128	146	146	162	165	137	139	143
17-234-08	YPM#ENT905390	male	MD	Maryland; Woolford	38.5313	-76.2156	137	137	106	108	182	184	139	145	144	147	291	294	114	114	144	144	148	150	187	189	124	124	278	281	220	220	137	139	111	119	154	154	262	264	126	128	146	146	162	162	135	137	145
17-234-09	YPM#ENT905391	male	MD	Maryland; Woolford	38.5313	-76.2156	137	140	101	106	182	186	139	145	144	147	291	294	110	114	140	148	140	148	187	189	124	126	278	278	220	220	133	141	111	121	154	157	264	264	128	128	146	146	162	162	137	145	144
17-234-10	YPM#ENT905392	male	MD	Maryland; Woolford	38.5313	-76.2156	137	137	101	106	184	186	145	145	144	144	291	294	114	114	144	144	150	152	189	193	122	124	278	281	220	220	127	133	111	119	154	154	262	262	128	128	146	146	162	162	137	137	144
17-234-11	YPM#ENT905393	female	MD	Maryland; Woolford	38.5313	-76.2156	137	137	101	108	182	184	139	145	151	153	291	294	110	114	148	148	140	148	189	189	126	132	281	281	220	226	133	137	111	117	154	157	254	262	128	128	146	146	162	162	135	135	144
17-234-12	YPM#ENT905394	female	MD	Maryland; Woolford	38.5313	-76.2156	140	140	101	103	184	184	139	145	146	146	291	291	114	114	144	144	148	148	189	193	124	132	275	287	220	229	135	139	111	117	154	154	262	264	128	128	145	146	162	162	137	137	144
17-234-13	YPM#ENT905395	female	MD	Maryland; Woolford	38.5313	-76.2156	137	137	101	106	184	184	139	145	147	147	294	294	110	114	144	144	148	148	189	189	124	128	278	290	226	226	137	139	117	119	154	154	262	264	126	126	146	146	162	162	135	145	144
17-234-14	YPM#ENT905396	male	MD	Maryland; Woolford	38.5313	-76.2156	137	137	106	106	184	186	145	145	147	151	291	294	114	114	144	148	140	148	189	191	126	126	278	290	217	226	137	139	111	119	154	154	264	264	126	128	146	146	162	162	137	137	144
17-234-15	YPM#ENT905397	male	MD	Maryland; Woolford	38.5313	-76.2156	137	143	106	107	180	184	139	145	144	151	291	294	110	114	141	144	140	148	189	191	124	126	275	278	226	226	125	129	119	119	154	157	262	262	128	128	146	146	162	165	139	141	144
17-234-16	YPM#ENT905398	male	MD	Maryland; Woolford	38.5313	-76.2156	137	137	106	108	182	182	145	145	146	157	294	294	110	114	138	144	146	148	189	189	124	124	281	281	220	220	133	145	111	119	154	160	260	262	128	130	146	146	162	165	135	143	148
17-234-17	YPM#ENT905399	male	MD	Maryland; Woolford	38.5313	-76.2156	137	137	106	106	184	184	139	139	146	153	279	291	114	114	144	144	140	148	189	189	122	128	281	290	220	226	137	139	111	111	154	157	262	262	128	130	146	149	162	162	135	145	144
17-234-18	YPM#ENT905400	male	MD	Maryland; Woolford	38.5313	-76.2156	137	137	99	107	182	188	145	145	146	153	291	294	114	114	144	144	140	150	191	191	122	124	287	290	220	226	137	141	111	111	154	154	262	264	128	128	146	146	162	162	139	139	144
17-234-19	YPM#ENT905401	female	MD	Maryland; Woolford	38.5313	-76.2156	140	143	103	106	182	182	139	139	144	151	291	291	110	114	144	144	140	160	187	191	124	126	278	281	220	220	135	139	111	119	154	157	264	264	126	128	146	146	162	162	135	139	144
17-234-20	YPM#ENT905402	male	MD	Maryland; Woolford	38.5313	-76.2156	137	137	106	108	182	184	145	145	151	151	291	294	114	114	144	148	150	150	191	191	124	126	278	287	220	220	139	141	117	121	154	154	264	266	128	128	146	146	162	162	139	139	144
17-234-21	YPM#ENT905403	male	MD	Maryland; Woolford	38.5313	-76.2156	137	137	106	109	182	184	145	145	146	153	291	291	110	114	144	151	140	148	193	193	124	126	278	290	220	220	123	143	111	123	154	157	262	264	128	128	146	146	162	165	135	137	144
17-234-22	YPM#ENT905404	male	MD	Maryland; Woolford	38.5313	-76.2156	137	143	106	108	184	186	139	145	147	156	291	294	110	114	138	144	148	150	189	191	122	126	278	278	220	226	133	139	111	117	154	157	262	262	126	128	146	146	162	162	135	145	146
17-234-23	YPM#ENT905405	male	MD	Maryland; Woolford	38.5313	-76.2156	137	137	101	103	186	188	139	139	146	155	291	294	114	114	144	151	134	140	189	189	126	126	281	281	220	220	137	141	111	119	154	160	262	262	126	128	146	146	162	162	137	139	143
17-234-24	YPM#ENT905406	male	MD	Maryland; Woolford	38.5313	-76.2156	137	140	106	107	184	186	139	145	146	151	291	294	114	114	138	144	144	156	189	191	124	124	278	281	220	226	137	137	111	111	154	156	264	264	128	128	146	152	162	165	135	139	144
17-234-25	YPM#ENT905407	male	MD	Maryland; Woolford	38.5313	-76.2156	137	143	106	108	182	184	145	145	144	153	291	291	110	114	144	144	140	140	189	191	122	126	281	281	220	220	139	141	111	119	156	157	262	264	128	128	146	146	162	162	139	139	144
17-234-26	YPM#ENT905408	male	MD	Maryland; Woolford	38.5313	-76.2156	137	137	106	106	182	184	145	145	146	153	291	291	110	114	144	144	140	140	191	191	122	126	287	287	220	226	129	133	117	119	154	157	258	264	128	128	146	149	162	162	137	139	144
17-234-27	YPM#ENT905409	male	MD	Maryland; Woolford	38.5313	-76.2156	140	143	105	107	182	184	145	145	146	159	291	294	114	114	138	148	148	150	191	191	124	124	281	290	220	226	137	137	117	117	157	157	264	264	126	126	146	146	162	162	139	141	145
17-234-28	YPM#ENT905410	male	MD	Maryland; Woolford	38.5313	-76.2156	137	137	106	106	184	184	145	145	149	153	291	291	110	114	144	144	140	150	187	193	126	126	278	290	220	226	139	141	111	119	156	157	262	264	128	128	146	146	162	162	133	137	144
17-234-29	YPM#ENT905411	male	MD	Maryland; Woolford	38.5313	-76.2156	137	140	106	106	182	186	139	145	142	153	291	291	114	114	144	144	140	150	191	191	122	124	278	287	220	226	139	141	111	111	157	157	262	264	126	128	146	146	162	162	135	139	146
17-234-30	YPM#ENT905412	female	MD	Maryland; Woolford	38.5313	-76.2156	137	137	106	107	184	186	139	139	144	146	291	294	114	114	144	144	152	160	191	191	124	124	275	281	220	226	129	139	111	111	154	154	262	262	126	128	146	146	165	165	135	137	146
17-260-01	YPM#ENT905823	male	MS-Hol	Mississippi; Holly Springs	34.413	-89.3497	137	137	106	108	180	182	139	145	147	149	294	294	114	114	138	148	148	152	189	191	122	126	278	281	220	226	137	149	119	119	154	157	254	264	128	128	146	146	162	162	139	139	146
17-260-02	YPM#ENT905824	male	MS-Hol	Mississippi; Holly Springs	34.413	-89.3497	137	137	106	108	182	182	139	145	144	155	294	294	110	114	132	144	140	144	189	191	122	126	281	281	220	220	133	135	111	119	154	157	262	264	128	128	146	149	162	162	137	137	144
17-260-03	YPM#ENT905825	male	MS-Hol	Mississippi; Holly Springs	34.413	-89.3497	137	137	100	101	184	184	139	145	146	146	291	291	114	114	144	148	140	150	191	191	122	126	281	281	220	220	137	139	111	113	154	157	262	264	128	128	146	146	162	162	139	139	144
17-260-04	YPM#ENT905826	male	MS-Hol	Mississippi; Holly Springs	34.413	-89.3497	137	137	103	108	182	184	139	139	146	147	291	300	110	114	138	144	148	148	187	189	124	126	278	290	226	226	137	137	117	121	154	157	262	264	128	128	146	149	162	162	137	137	144
17-260-06	YPM#ENT905828	male	MS-Hol	Mississippi; Holly Springs	34.413	-89.3497	137	137	107	108	184	186	145	145	151	153	291	291	114	114	138	144	140	144	191	191	124	126	275	278	220	226	139	149	111	119	154	157	262	262	126	128	146	146	162	162	135	137	146
17-260-09	YPM#ENT905831	male	MS-Hol	Mississippi; Holly Springs	34.413	-89.3497	137	143	101	108	184	186	139	145	151	153	291	291	114	114	138	144	140	144	189	191	124	126	281	290	220	220	123	139	117	117	154	154	262	264	128	128	146	146	159	168	135	137	143
17-260-10	YPM#ENT905832	male	MS-Hol	Mississippi; Holly Springs	34.413	-89.3497	137	137	103	106	182	184	145	145	153	155	291	294	114	114	144	154	140	150	187	191	126	126	278	281	226	226	139	139	111	119	154	160	262	264	128	130	146	146	162	165	137	147	144
17-260-11	YPM#ENT905833	male	MS-Hol	Mississippi; Holly Springs	34.413	-89.3497	143	143	106	107	182	184	145	145	153	157	291	294	114	114	148	154	144	148	189	191	122	124	281	290	220	220	139	143	111	117	154	157	260	264	126	128	146	146	162	162	135	141	146
17-260-12	YPM#ENT905834	male	MS-Hol	Mississippi; Holly Springs	34.413	-89.3497	137	137	101	103	184	184	139	145	147	151	291	291	110	114	144	144	140	140	189	189	124	126	278	299	220	226	135	137	111	113	154	157	262	264	126	126	146	146	162	165	133	137	152
17-260-13	YPM#ENT905835	male	MS-Hol	Mississippi; Holly Springs	34.413	-89.3497	137	143	101	103	180	186	139	145	147	147	288	300	110	114	138	144	148	148	189	193	122	124	278	281	220	226	129	137	111	117	154	154	262	262	128	128	146	146	165	165	131	135	146
17-260-14	YPM#ENT905836	male	MS-Hol	Mississippi; Holly Springs	34.413	-89.3497	137	137	103	108	182	184	145	145	149	153	291	294	110	114	144	144	140	148	189	191	126	126	281	287	220	226	137	139	111	111	154	154	264	264	128	128	146	149	162	162	137	139	143
17-260-15	YPM#ENT905837	male	MS-Hol	Mississippi; Holly Springs	34.413	-89.3497	137	137	101	101	184	184	145	145	147	157	294	294	110	114	144	144	144	144	191	191	124	126	278	281	226	226	137	145	111	119	154	154	262	264	128	128	143	146	162	162	139	139	143
17-260-16	YPM#ENT905838	male	MS-Hol	Mississippi; Holly Springs	34.413	-89.3497	137	137	101	101	182	184	139	139	147	153	291	294	110	114	144	144	140	140	191	195	126	132	278	281	220	220	135	141	111	117	154	154	260	262	128	128	146	146	171	171	135	137	144
17-260-17	YPM#ENT905839	male	MS-Hol	Mississippi; Holly Springs	34.413	-89.3497	137	143	103	105	182	184	139	139	142	144	291	294	110	114	144	144	146	150	189	191	122	124	290	290	220	226	129	129	117	117	154	154	260	264	128	128	146	146	165	165	137	141	144
17-260-18	YPM#ENT905840	male	MS-Hol	Mississippi; Holly Springs	34.413	-89.3497	140	140	106	108	184	186	139	145	0	0	291	291	110	114	138	148	140	144	187	189	122	124	278	287	220	220	137	139	111	117	154	154	262	266	128	128	146	149	162	165	137	147	144
17-260-19	YPM#ENT905841	male	MS-Hol	Mississippi; Holly Springs	34.413	-89.3497	137	137	101	106	182	184	139	145	146	153	291	294	114	114	144	144	140	140	191	191	122	124	278	281	220	226	137	137	111	117	157	157	262	264	126	128	146	146	162	162	135	135	144
17-260-20	YPM#ENT905842	male	MS-Hol	Mississippi; Holly Springs	34.413	-89.3497	137	143	105	105	182	186	145	145	146	154	294	294	110	114	148	154	140	150	187	191	122	124	278	281	220	226	129	139	111	117	154	156	262	264	126	126	146	149	162	162	137	137	145
17-260-21	YPM#ENT905843	male	MS-Hol	Mississippi; Holly Springs	34.413	-89.3497	137	137	101	106	182	182	145	145	0	0	291	291	110	110	144	144	148	148	187	191	124	132	287	287	220	220	123	143	117	117	154	157	262	262	126	130	146	146	168	168	137	137	144
17-260-22	YPM#ENT905844	male	MS-Hol	Mississippi; Holly Springs	34.413	-89.3497	137	137	101	108	184	186	139	145	144	149	294	294	110	114	144	144	140	140	187	189	124	124	278	281	220	220	129	143	111	117	154	154	262	264	128	128	146	146	162	162	137	137	143
17-260-24	YPM#ENT905846	male	MS-Hol	Mississippi; Holly Springs	34.413	-89.3497	137	137	99	103	184	184	139	145	151	155	291	294	110	114	144	144	140	140	189	191	124	124	287	290	220	226	135	141	111	119	154	157	254	262	126	126	146	146	162	165	135	139	158
17-260-25	YPM#ENT905847	male	MS-Hol	Mississippi; Holly Springs	34.413	-89.3497	137	137	101	103	182	184	139	145	150	153	291	291	110	114	138	144	148	148	189	191	124	124	278	281	220	220	137	141	111	119	154	157	264	264	128	128	146	146	162	162	135	141	144
17-260-26	YPM#ENT905848	male	MS-Hol	Mississippi; Holly Springs	34.413	-89.3497	137	137	101	103	180	182	139	139	147	151	291	291	110	114	138	144	140	148	189	191	124	124	278	278	220	226	133	137	111	111	154	154	262	264	126	128	146	146	165	165	137	139	143
17-260-27	YPM#ENT905849	male	MS-Hol	Mississippi; Holly Springs	34.413	-89.3497	137	137	101	108	186	186	139	145	146	147	297	306	110	114	144	144	140	140	189	193	122	124	278	290	220	226	129	149	117	121	154	154	260	264	126	126	146	146	156	162	135	141	144
17-260-28	YPM#ENT905850	male	MS-Hol	Mississippi; Holly Springs	34.413	-89.3497	137	137	101	106	184	186	139	145	155	155	291	291	110	114	144	144	140	152	187	189	122	126	278	278	220	220	137	141	111	117	154	157	254	260	128	128	146	146	162	168	135	137	144
17-260-29	YPM#ENT905851	male	MS-Hol	Mississippi; Holly Springs	34.413	-89.3497	137	137	106	108	184	184	139	145	138	153	294	294	110	114	144	151	140	144	191	191	124	128	278	287	220	220	135	135	111	111	154	157	262	262	128	128	146	146	162	162	135	141	144
17-260-30	YPM#ENT905852	male	MS-Hol	Mississippi; Holly Springs	34.413	-89.3497	137	137	103	106	182	182	145	145	146	151	291	294	110	114	144	148	150	150	189	189	124	126	275	278	220	226	123	137	111	119	154	154	262	262	126	128	146	146	162	162	139	143	146
16-228-01	YPM#ENT905443	male	MS-Hom	Mississippi; Homochitto	31.3818	-91.1523	137	137	103	110	182	182	145	145	146	151	291	294	110	114	138	144	140	148	193	193	124	126	275	290	220	226	133	141	111	111	154	157	260	264	128	128	146	146	162	165	135	137	145
16-228-02	YPM#ENT905444	male	MS-Hom	Mississippi; Homochitto	31.3818	-91.1523	137	137	101	108	182	184	139	139	144	157	291	291	110	114	144	144	144	148	189	191	124	124	278	290	220	226	129	139	111	117	154	157	262	262	126	128	146	146	162	162	135	137	144
16-228-03	YPM#ENT905445	male	MS-Hom	Mississippi; Homochitto	31.3818	-91.1523	137	140	106	106	182	184	145	145	144	151	291	291	110	114	144	144	148	150	189	191	126	128	287	290	220	237	137	137	111	111	157	160	262	264	126	128	146	146	159	162	135	139	144
16-228-04	YPM#ENT905446	male	MS-Hom	Mississippi; Homochitto	31.3818	-91.1523	140	140	101	108	184	184	139	145	147	153	294	306	114	114	141	141	148	160	189	191	124	128	278	278	220	226	133	139	111	117	154	154	262	266	126	128	146	149	162	162	137	137	146
16-228-05	YPM#ENT905447	male	MS-Hom	Mississippi; Homochitto	31.3818	-91.1523	137	143	103	108	184	184	139	139	146	151	291	294	114	114	144	151	148	148	189	193	126	126	287	290	220	226	123	139	119	123	154	160	254	262	126	126	146	149	162	165	137	137	146
16-228-06	YPM#ENT905448	male	MS-Hom	Mississippi; Homochitto	31.3818	-91.1523	137	143	106	110	184	184	139	145	151	151	291	297	114	114	141	144	140	150	191	193	126	126	278	278	220	226	127	137	111	111	154	157	262	262	128	128	146	146	162	162	133	135	144
16-228-07	YPM#ENT905449	male	MS-Hom	Mississippi; Homochitto	31.3818	-91.1523	137	140	103	106	184	188	139	145	142	144	291	294	114	114	144	144	148	148	191	191	124	126	278	287	220	220	135	137	111	111	154	154	262	262	128	128	146	149	162	162	141	141	144
16-228-08	YPM#ENT905450	male	MS-Hom	Mississippi; Homochitto	31.3818	-91.1523	137	137	103	106	184	184	139	139	147	156	291	294	110	114	144	144	144	150	187	189	126	126	293	293	220	220	133	137	111	117	154	157	258	264	122	126	146	146	162	162	135	135	146
16-228-09	YPM#ENT905451	male	MS-Hom	Mississippi; Homochitto	31.3818	-91.1523	137	143	105	106	182	184	145	145	146	151	291	294	110	114	144	144	156	158	189	189	124	128	278	290	226	226	127	129	111	119	154	154	264	264	128	128	146	149	162	165	139	143	146
16-228-10	YPM#ENT905452	male	MS-Hom	Mississippi; Homochitto	31.3818	-91.1523	137	137	106	106	182	184	139	145	144	151	291	294	114	114	144	144	136	148	189	191	124	124	281	290	220	226	127	139	117	121	154	154	262	264	128	128	146	149	162	162	133	135	144
16-228-11	YPM#ENT905453	male	MS-Hom	Mississippi; Homochitto	31.3818	-91.1523	137	140	101	108	182	182	139	145	151	151	291	294	110	114	144	144	140	158	187	191	126	126	278	278	220	226	135	141	111	111	154	157	262	264	128	130	146	146	159	165	135	139	148
16-228-12	YPM#ENT905454	male	MS-Hom	Mississippi; Homochitto	31.3818	-91.1523	137	137	104	106	182	184	145	145	146	151	288	294	114	114	144	144	148	150	189	189	124	126	281	290	220	226	139	139	111	111	154	154	264	264	128	130	146	146	162	165	139	141	146
16-228-14	YPM#ENT905456	male	MS-Hom	Mississippi; Homochitto	31.3818	-91.1523	137	143	101	103	182	184	145	145	144	153	291	294	114	114	138	144	148	148	187	191	128	136	281	281	220	226	137	137	111	119	154	154	264	264	128	130	146	146	162	162	137	141	144
16-228-15	YPM#ENT905457	male	MS-Hom	Mississippi; Homochitto	31.3818	-91.1523	137	137	103	106	182	184	139	145	146	146	291	294	114	114	141	144	150	164	189	191	126	126	281	287	220	223	137	145	111	121	154	154	262	264	126	128	146	146	162	162	135	137	145
16-229-01	YPM#ENT905458	female	MS-Hom	Mississippi; Homochitto	31.3818	-91.1523	137	137	103	105	182	182	139	145	146	155	291	294	110	114	141	144	148	154	189	189	124	128	278	278	220	220	127	135	117	119	154	154	254	262	128	128	146	146	162	162	133	143	145
16-229-02	YPM#ENT905459	female	MS-Hom	Mississippi; Homochitto	31.3818	-91.1523	137	140	101	108	182	184	139	139	144	156	291	291	110	114	138	144	140	148	189	191	124	124	290	290	220	226	133	139	111	119	157	157	262	264	128	128	146	146	162	165	135	137	145
16-229-03	YPM#ENT905460	female	MS-Hom	Mississippi; Homochitto	31.3818	-91.1523	137	143	101	106	178	190	145	145	153	155	291	291	110	114	138	144	140	140	189	191	124	126	278	290	220	220	137	151	111	117	154	154	258	264	126	128	146	146	165	165	135	135	170
16-229-04	YPM#ENT905461	female	MS-Hom	Mississippi; Homochitto	31.3818	-91.1523	137	143	101	106	184	184	139	139	146	153	291	294	110	114	144	144	150	150	189	189	124	126	275	281	226	239	133	141	111	111	154	154	262	264	128	128	146	146	162	165	135	137	146
16-229-05	YPM#ENT905462	female	MS-Hom	Mississippi; Homochitto	31.3818	-91.1523	137	137	101	108	182	182	139	145	146	155	291	294	110	114	144	144	144	150	189	189	124	126	281	281	220	220	133	137	111	111	154	154	264	266	128	128	146	149	162	162	135	139	145
16-229-06	YPM#ENT905463	female	MS-Hom	Mississippi; Homochitto	31.3818	-91.1523	137	140	101	109	182	183	145	145	153	155	291	294	110	114	144	144	148	150	189	189	124	128	281	290	220	220	129	137	111	119	154	160	262	264	126	126	146	146	162	162	137	137	144
16-229-07	YPM#ENT905464	female	MS-Hom	Mississippi; Homochitto	31.3818	-91.1523	137	137	108	108	180	184	145	145	144	153	291	291	110	114	144	144	148	160	185	189	116	126	290	290	220	235	129	139	111	119	154	157	260	262	128	128	146	146	162	165	126	135	144
16-229-08	YPM#ENT905465	female	MS-Hom	Mississippi; Homochitto	31.3818	-91.1523	137	137	98	104	184	192	139	139	140	151	291	294	114	114	144	144	144	148	189	193	126	128	278	281	220	226	135	137	111	117	154	154	262	262	128	128	146	149	162	162	139	143	144
16-229-09	YPM#ENT905466	female	MS-Hom	Mississippi; Homochitto	31.3818	-91.1523	137	137	101	107	182	184	145	145	144	155	291	291	110	114	138	144	150	154	189	193	124	124	278	281	220	226	137	143	111	119	154	157	262	264	128	128	146	146	162	165	137	139	144
16-229-10	YPM#ENT905467	female	MS-Hom	Mississippi; Homochitto	31.3818	-91.1523	137	137	106	107	184	184	139	145	153	153	291	294	114	114	138	144	140	140	191	191	126	126	278	281	220	226	133	133	111	111	154	154	262	262	128	128	146	146	162	162	135	137	144
16-229-11	YPM#ENT905468	female	MS-Hom	Mississippi; Homochitto	31.3818	-91.1523	137	137	106	109	180	184	139	139	142	142	291	294	110	114	138	141	142	148	189	191	124	128	275	278	220	220	135	135	111	111	154	154	264	264	128	128	146	146	162	165	133	139	144
16-229-12	YPM#ENT905469	female	MS-Hom	Mississippi; Homochitto	31.3818	-91.1523	137	137	107	108	178	182	139	145	153	153	291	294	114	114	138	144	140	148	191	193	124	126	275	278	220	226	129	141	111	111	154	154	264	264	126	128	146	146	162	162	133	137	147
16-229-13	YPM#ENT905470	female	MS-Hom	Mississippi; Homochitto	31.3818	-91.1523	137	140	101	106	184	190	139	145	151	155	294	294	114	114	148	151	144	154	191	193	124	126	278	281	220	223	137	139	111	119	154	154	262	262	126	126	146	149	165	165	133	145	145
16-229-14	YPM#ENT905471	female	MS-Hom	Mississippi; Homochitto	31.3818	-91.1523	137	137	101	106	182	182	139	145	149	156	291	291	114	114	138	151	148	150	189	191	126	130	278	281	220	226	129	135	113	119	154	154	262	266	128	128	146	149	165	165	135	137	146
16-229-15	YPM#ENT905472	female	MS-Hom	Mississippi; Homochitto	31.3818	-91.1523	137	137	103	106	178	178	139	145	147	147	291	291	114	114	144	148	144	148	189	195	122	126	275	290	220	226	137	139	115	117	154	154	262	264	128	128	146	149	162	162	137	139	144
17-257-01	YPM#ENT905337	female	MS-Tom	Mississippi; Tombigbee	34.0376	-88.9318	137	137	105	106	182	184	139	139	144	151	291	294	110	114	144	144	140	146	191	191	122	122	278	278	220	220	127	139	111	111	154	154	262	264	122	128	146	146	162	165	141	143	144
17-257-02	YPM#ENT905338	male	MS-Tom	Mississippi; Tombigbee	34.0376	-88.9318	137	137	107	108	180	184	139	145	146	153	291	291	110	114	144	148	148	152	191	191	122	122	290	290	220	226	129	139	117	119	154	154	264	264	126	128	146	146	162	162	135	137	144
17-257-03	YPM#ENT905339	male	MS-Tom	Mississippi; Tombigbee	34.0376	-88.9318	140	143	106	106	182	184	139	145	144	151	291	294	110	114	138	144	140	146	189	191	124	128	281	290	220	226	137	141	111	117	154	157	264	264	126	130	149	149	162	162	139	139	144
17-257-04	YPM#ENT905340	male	MS-Tom	Mississippi; Tombigbee	34.0376	-88.9318	137	137	106	106	178	184	139	145	149	152	291	291	114	114	137	144	136	148	191	193	126	126	290	299	220	220	137	143	117	119	154	154	264	264	128	128	146	149	162	162	139	139	144
17-257-06	YPM#ENT905342	male	MS-Tom	Mississippi; Tombigbee	34.0376	-88.9318	137	137	101	101	184	184	139	145	147	147	288	297	110	114	141	144	140	150	189	189	124	126	278	281	220	226	135	141	111	117	154	154	264	264	128	128	146	146	162	162	135	137	144
17-257-07	YPM#ENT905343	male	MS-Tom	Mississippi; Tombigbee	34.0376	-88.9318	137	137	101	105	182	184	145	145	144	153	288	291	110	114	144	144	140	148	189	191	122	126	290	299	220	226	125	141	111	119	154	154	264	264	128	128	146	149	162	165	137	137	146
17-257-08	YPM#ENT905344	female	MS-Tom	Mississippi; Tombigbee	34.0376	-88.9318	137	137	106	108	182	184	139	139	151	151	291	303	110	114	138	144	148	150	189	191	124	126	275	287	220	235	129	137	111	113	154	157	262	264	128	128	146	146	162	162	135	141	144
17-257-09	YPM#ENT905345	male	MS-Tom	Mississippi; Tombigbee	34.0376	-88.9318	137	143	105	106	182	182	139	139	147	151	294	294	110	114	144	144	140	152	191	191	122	126	281	287	220	226	139	143	111	111	154	157	262	264	124	128	146	146	159	159	137	139	144
17-257-10	YPM#ENT905346	male	MS-Tom	Mississippi; Tombigbee	34.0376	-88.9318	137	143	101	107	182	182	139	139	144	147	288	291	114	114	141	144	148	148	189	191	124	126	290	290	217	217	137	139	111	117	154	157	262	264	128	128	146	149	159	162	139	139	144
17-257-11	YPM#ENT905347	male	MS-Tom	Mississippi; Tombigbee	34.0376	-88.9318	137	137	100	106	182	184	145	145	144	146	291	291	110	114	141	144	140	140	191	191	126	126	278	281	220	226	137	141	113	119	154	157	262	262	128	128	146	146	162	162	135	143	146
17-257-12	YPM#ENT905348	male	MS-Tom	Mississippi; Tombigbee	34.0376	-88.9318	137	140	101	101	182	184	145	145	147	147	291	294	110	114	144	144	148	154	191	191	122	126	278	278	220	220	135	139	111	117	154	157	262	264	128	128	146	146	162	162	135	137	144
17-257-13	YPM#ENT905349	male	MS-Tom	Mississippi; Tombigbee	34.0376	-88.9318	137	143	105	107	178	182	139	139	151	153	291	294	114	114	144	144	140	148	191	193	122	124	281	302	220	226	129	133	111	113	154	154	262	264	126	126	146	146	165	165	135	135	145
17-257-14	YPM#ENT905350	male	MS-Tom	Mississippi; Tombigbee	34.0376	-88.9318	137	137	101	105	180	184	145	145	149	151	291	300	114	114	144	144	154	162	191	191	122	126	278	290	217	220	129	133	113	117	154	154	260	264	126	128	143	146	159	162	137	141	143
17-257-15	YPM#ENT905351	male	MS-Tom	Mississippi; Tombigbee	34.0376	-88.9318	137	140	99	106	182	184	145	145	146	151	291	294	114	114	144	148	140	148	187	187	124	126	275	281	220	220	137	139	117	119	154	154	262	264	126	128	137	149	162	165	137	143	144
17-257-16	YPM#ENT905352	male	MS-Tom	Mississippi; Tombigbee	34.0376	-88.9318	137	137	105	106	182	182	139	145	144	146	294	297	110	114	144	144	140	148	189	189	126	126	278	281	220	226	137	137	111	121	154	157	262	264	126	128	143	146	162	162	135	141	143
17-257-17	YPM#ENT905353	female	MS-Tom	Mississippi; Tombigbee	34.0376	-88.9318	137	137	105	107	184	184	145	145	138	146	291	291	110	114	138	148	144	148	189	189	124	124	278	281	220	220	129	149	111	111	154	154	264	264	128	128	146	146	162	162	137	137	144
17-257-18	YPM#ENT905354	male	MS-Tom	Mississippi; Tombigbee	34.0376	-88.9318	137	140	101	106	182	182	139	145	151	151	291	291	110	114	144	144	140	148	187	189	122	124	278	278	220	226	133	137	111	111	154	154	262	264	126	128	146	149	165	165	135	135	144
17-257-19	YPM#ENT905355	male	MS-Tom	Mississippi; Tombigbee	34.0376	-88.9318	137	137	106	108	182	182	139	139	144	151	291	294	114	114	148	148	146	148	189	189	122	128	278	281	220	220	137	137	113	117	154	157	262	262	126	128	146	146	162	162	135	139	144
17-257-20	YPM#ENT905356	male	MS-Tom	Mississippi; Tombigbee	34.0376	-88.9318	137	140	101	107	182	182	145	145	149	151	294	294	110	114	144	144	146	154	189	191	126	126	278	290	220	226	129	137	111	117	154	157	262	264	126	128	146	146	162	165	135	139	143
17-257-21	YPM#ENT905357	male	MS-Tom	Mississippi; Tombigbee	34.0376	-88.9318	137	137	99	108	182	182	145	145	144	144	291	294	114	114	138	144	140	148	189	191	126	126	278	290	220	226	133	137	117	117	154	157	264	264	126	128	146	146	162	162	135	139	146
17-257-22	YPM#ENT905358	male	MS-Tom	Mississippi; Tombigbee	34.0376	-88.9318	137	143	105	105	184	184	145	145	151	153	291	294	110	114	144	144	160	160	187	189	122	126	278	278	220	226	141	149	113	117	154	154	259	264	128	128	146	146	162	165	137	137	144
17-257-23	YPM#ENT905359	male	MS-Tom	Mississippi; Tombigbee	34.0376	-88.9318	137	137	106	106	182	182	145	145	144	149	294	294	114	114	138	144	140	146	191	191	122	122	278	281	220	220	137	139	111	119	154	157	262	262	126	126	146	146	165	165	137	137	144
17-257-24	YPM#ENT905360	male	MS-Tom	Mississippi; Tombigbee	34.0376	-88.9318	137	137	105	105	182	184	139	145	144	155	291	291	110	114	138	144	134	148	189	189	124	126	278	278	226	226	133	137	113	117	154	154	262	264	128	128	137	143	162	162	135	141	143
17-257-25	YPM#ENT905361	female	MS-Tom	Mississippi; Tombigbee	34.0376	-88.9318	137	137	106	106	182	184	139	145	149	151	291	291	114	114	138	144	140	140	187	191	126	126	278	290	220	220	133	133	111	111	154	154	262	262	126	126	146	146	165	165	135	135	144
17-257-26	YPM#ENT905362	male	MS-Tom	Mississippi; Tombigbee	34.0376	-88.9318	137	137	105	106	180	184	139	145	146	149	291	297	114	114	138	144	160	170	189	195	124	126	278	278	220	226	137	143	119	121	154	154	262	264	128	128	146	149	162	162	135	135	148
17-257-27	YPM#ENT905363	male	MS-Tom	Mississippi; Tombigbee	34.0376	-88.9318	137	137	101	101	182	184	145	145	144	153	294	300	110	114	144	144	140	140	189	191	122	124	287	290	220	226	129	137	111	117	154	154	262	262	126	128	149	149	162	165	135	137	146
17-257-28	YPM#ENT905364	male	MS-Tom	Mississippi; Tombigbee	34.0376	-88.9318	137	143	103	106	182	182	139	145	142	159	291	294	110	114	144	148	136	144	189	191	122	130	278	281	220	220	137	139	111	121	154	157	262	262	126	126	146	146	162	162	131	139	143
17-257-29	YPM#ENT905365	male	MS-Tom	Mississippi; Tombigbee	34.0376	-88.9318	137	140	106	107	182	184	139	145	149	153	291	291	110	114	144	144	140	150	187	191	126	126	281	287	220	226	139	139	111	111	154	154	262	264	126	128	146	146	162	162	135	137	143
17-203-01	YPM#ENT905307	male	PA	Pennsylvannia; Goat Hill	39.7266	-76.0763	137	137	101	106	182	182	145	145	154	159	291	294	114	114	141	148	148	150	191	191	122	124	275	290	220	220	139	141	111	119	154	154	264	264	126	128	146	146	162	162	135	135	146
17-203-02	YPM#ENT905308	male	PA	Pennsylvannia; Goat Hill	39.7266	-76.0763	137	140	103	108	172	186	145	145	147	149	291	294	114	114	144	144	148	148	189	191	124	128	278	278	220	226	137	145	119	125	154	157	264	264	128	130	146	149	162	162	133	135	144
17-203-03	YPM#ENT905309	male	PA	Pennsylvannia; Goat Hill	39.7266	-76.0763	137	137	101	108	182	186	139	145	136	154	291	294	110	114	144	148	140	160	191	191	126	126	278	278	220	226	135	137	117	119	154	154	258	264	126	128	146	149	162	162	135	137	144
17-203-04	YPM#ENT905310	male	PA	Pennsylvannia; Goat Hill	39.7266	-76.0763	137	137	106	108	182	184	139	145	144	153	294	294	114	114	138	141	148	150	191	191	126	128	278	296	220	226	139	141	111	117	154	154	262	262	126	128	146	146	162	162	135	143	144
17-203-05	YPM#ENT905311	male	PA	Pennsylvannia; Goat Hill	39.7266	-76.0763	137	137	104	106	184	184	139	139	146	155	288	291	110	114	135	144	140	144	187	191	126	132	287	290	220	220	137	137	111	111	154	157	264	264	128	128	146	146	162	162	137	139	144
17-203-06	YPM#ENT905312	female	PA	Pennsylvannia; Goat Hill	39.7266	-76.0763	137	137	103	107	182	184	139	145	144	146	294	294	114	114	138	144	140	152	189	189	120	124	278	278	226	226	129	137	111	111	154	154	262	266	128	128	146	146	162	162	135	137	146
17-203-07	YPM#ENT905313	female	PA	Pennsylvannia; Goat Hill	39.7266	-76.0763	137	140	103	106	184	186	145	145	146	147	291	294	110	114	144	148	150	150	189	191	122	124	281	293	220	226	141	141	111	111	154	154	262	264	126	128	146	149	162	165	137	137	144
17-203-08	YPM#ENT905314	male	PA	Pennsylvannia; Goat Hill	39.7266	-76.0763	137	137	106	108	182	184	139	145	146	154	291	297	110	114	144	144	142	150	0	0	124	124	278	287	220	226	137	139	111	111	154	160	262	264	128	128	146	149	162	162	137	137	146
17-203-09	YPM#ENT905315	male	PA	Pennsylvannia; Goat Hill	39.7266	-76.0763	137	137	101	103	182	184	145	145	151	153	291	291	114	114	144	151	150	152	189	191	122	124	278	281	220	226	137	137	111	119	154	154	262	264	128	128	146	146	162	162	135	137	142
17-203-10	YPM#ENT905316	female	PA	Pennsylvannia; Goat Hill	39.7266	-76.0763	137	137	107	108	182	184	145	145	146	151	291	291	110	114	138	138	140	146	191	191	128	132	278	290	220	220	129	136	117	119	154	157	262	264	128	128	146	149	162	162	137	137	146
17-203-11	YPM#ENT905317	male	PA	Pennsylvannia; Goat Hill	39.7266	-76.0763	137	137	103	106	182	184	145	145	153	153	291	291	110	114	144	148	140	146	189	189	126	128	278	281	220	226	129	137	117	119	154	154	260	264	126	128	146	146	168	168	137	143	144
17-203-12	YPM#ENT905318	female	PA	Pennsylvannia; Goat Hill	39.7266	-76.0763	137	137	101	107	182	184	145	145	146	147	291	294	110	114	144	144	150	156	189	191	124	128	278	278	220	226	133	141	117	123	154	157	262	264	128	128	146	146	162	162	139	139	144
17-203-13	YPM#ENT905319	female	PA	Pennsylvannia; Goat Hill	39.7266	-76.0763	137	140	101	106	182	184	139	145	144	147	294	294	110	114	135	144	148	150	189	191	124	126	275	278	220	220	137	141	117	119	156	157	262	264	128	128	146	146	162	162	133	135	144
17-203-14	YPM#ENT905320	female	PA	Pennsylvannia; Goat Hill	39.7266	-76.0763	137	143	106	108	184	188	145	145	139	139	291	294	114	114	138	141	140	150	189	189	124	124	275	278	220	226	139	141	111	121	160	160	256	264	128	128	146	146	162	165	135	135	144
17-203-15	YPM#ENT905321	male	PA	Pennsylvannia; Goat Hill	39.7266	-76.0763	137	137	103	107	182	184	139	145	140	144	291	291	114	114	138	148	140	154	187	193	124	126	278	293	220	226	129	139	111	111	157	157	264	264	126	128	143	146	162	165	137	139	144
17-203-16	YPM#ENT905322	male	PA	Pennsylvannia; Goat Hill	39.7266	-76.0763	137	137	103	106	178	184	145	145	144	153	291	294	110	114	141	144	150	166	187	189	124	124	275	287	220	226	137	145	111	113	154	154	258	264	126	126	146	146	0	0	135	137	144
17-203-17	YPM#ENT905323	male	PA	Pennsylvannia; Goat Hill	39.7266	-76.0763	137	137	101	108	182	184	139	139	144	146	291	294	114	114	144	144	140	140	189	191	124	130	275	278	220	226	137	137	111	117	154	157	264	264	128	128	146	146	0	0	137	139	144
17-203-18	YPM#ENT905324	male	PA	Pennsylvannia; Goat Hill	39.7266	-76.0763	137	137	107	107	184	186	145	145	144	146	294	297	114	114	135	144	140	140	189	191	124	126	278	278	220	229	137	139	111	125	157	157	262	262	128	128	146	146	162	162	133	135	144
17-203-19	YPM#ENT905325	male	PA	Pennsylvannia; Goat Hill	39.7266	-76.0763	137	137	106	106	182	182	139	145	149	153	291	294	110	114	144	144	140	150	189	191	124	126	278	281	220	220	137	139	111	117	157	157	264	264	126	126	146	146	162	162	139	139	0
17-203-20	YPM#ENT905326	male	PA	Pennsylvannia; Goat Hill	39.7266	-76.0763	137	137	103	103	182	184	139	145	147	153	291	291	110	114	138	144	140	154	191	191	126	132	278	278	220	226	137	139	111	111	154	160	264	264	128	128	146	146	162	165	137	137	143
17-203-21	YPM#ENT905327	male	PA	Pennsylvannia; Goat Hill	39.7266	-76.0763	137	137	106	110	182	184	145	145	144	147	294	294	110	114	144	144	144	150	187	189	124	128	278	281	226	226	137	137	111	111	157	157	264	264	128	130	146	149	162	162	133	135	145
17-203-22	YPM#ENT905328	male	PA	Pennsylvannia; Goat Hill	39.7266	-76.0763	137	137	103	106	182	182	139	139	153	155	294	297	114	114	138	144	148	154	189	191	124	126	281	281	220	226	137	141	111	119	154	154	262	262	128	128	146	146	165	165	137	137	145
17-203-23	YPM#ENT905329	male	PA	Pennsylvannia; Goat Hill	39.7266	-76.0763	137	137	99	106	180	184	139	145	144	146	291	294	110	114	141	144	150	152	189	191	124	126	278	281	220	226	135	137	111	113	154	157	262	264	128	128	146	146	168	168	135	135	144
17-203-24	YPM#ENT905330	male	PA	Pennsylvannia; Goat Hill	39.7266	-76.0763	137	140	103	107	182	184	139	145	142	146	291	291	110	114	144	144	146	150	189	189	124	124	290	299	220	226	139	141	113	119	154	154	260	260	126	128	146	149	162	165	143	145	144
17-203-25	YPM#ENT905331	male	PA	Pennsylvannia; Goat Hill	39.7266	-76.0763	137	137	101	103	182	182	139	145	144	146	282	294	114	114	138	144	140	152	189	193	128	128	278	281	220	220	133	137	111	119	154	157	262	264	126	128	136	146	162	162	135	139	144
17-203-26	YPM#ENT905332	male	PA	Pennsylvannia; Goat Hill	39.7266	-76.0763	137	137	101	103	180	184	139	145	147	151	291	294	110	114	138	144	142	152	189	191	122	124	275	281	220	226	133	139	111	119	154	157	262	262	128	128	146	146	162	162	135	135	144
17-203-27	YPM#ENT905333	female	PA	Pennsylvannia; Goat Hill	39.7266	-76.0763	137	137	99	103	182	184	139	145	146	153	291	294	114	114	144	148	144	144	191	191	122	124	278	290	220	226	133	135	117	119	157	157	262	264	128	128	146	146	165	165	137	139	144
17-203-28	YPM#ENT905334	male	PA	Pennsylvannia; Goat Hill	39.7266	-76.0763	137	137	106	108	184	184	145	145	147	151	291	297	114	114	144	144	146	146	187	191	128	132	275	290	220	220	137	139	117	117	156	157	262	264	126	128	146	149	162	162	135	137	146
17-203-29	YPM#ENT905335	female	PA	Pennsylvannia; Goat Hill	39.7266	-76.0763	137	137	99	106	182	182	139	139	149	149	294	294	110	114	144	144	140	150	191	191	126	126	278	281	220	226	133	135	113	123	154	157	260	264	128	128	146	146	162	162	135	143	146
17-203-30	YPM#ENT905336	male	PA	Pennsylvannia; Goat Hill	39.7266	-76.0763	137	137	101	101	172	182	139	145	151	155	291	291	110	114	138	138	140	148	187	191	120	126	275	278	226	226	123	129	111	117	157	157	264	264	126	128	143	146	165	165	135	137	144
17-288-01	YPM#ENT905974	male	PA	Pennsylvannia; Goat Hill	39.7266	-76.0763	137	137	101	103	182	186	139	145	136	146	291	291	110	114	138	144	140	150	189	191	122	124	278	290	220	220	141	141	117	119	156	157	260	264	128	128	146	146	0	0	135	137	156
[truncated: 23 more columns]

## Sheet: ADSmf
33	255	9	30	24	30	27	30	26	29	28	31
SPB_ADSmf			AL	FL	GA	LA	MD	MS-Hol	MS-Hom	MS-Tom	PA
Sample	Population	SPB2727-1	SPB2727-2	Dfr-09-1	Dfr-09-2	Dfr-16-1	Dfr-16-2	SPB3731-1	SPB3731-2	Dfr-10-1	Dfr-10-2	SPB2313-1	SPB2313-2	SPB0138-1	SPB0138-2	SPB1983-1	SPB1983-2	Dfr-24-1	Dfr-24-2	Dfr-14-1	Dfr-14-2	Dfr-17-1	Dfr-17-2	SPB2613-1	SPB2613-2	SPB1230-1	SPB1230-2	Dfr-18-1	Dfr-18-2	SPB1875-1	SPB1875-2	SPB3013-1	SPB3013-2	SPB1272-1	SPB1272-2	SPB1284-1	SPB1284-2	SPB1242-1	SPB1242-2	SPB2480-1	SPB2480-2	Dfr-06-1	Dfr-06-2	SPB1507-1	SPB1507-2	SPB2187-1	SPB2187-2	SPB1270-1	SPB1270-2
16-184-01	AL	137	137	101	106	184	186	139	145	149	149	291	294	110	114	144	144	140	150	189	189	122	126	281	287	220	226	137	139	111	115	154	157	262	264	128	128	146	146	162	165	137	139	0	0	197	201	246	246
16-184-02	AL	137	143	101	103	180	182	139	145	146	153	294	294	110	114	144	148	140	150	187	189	126	126	278	278	220	226	135	139	117	119	154	154	260	264	126	128	146	146	162	165	131	137	144	145	194	197	248	248
16-184-03	AL	137	140	105	108	180	184	139	145	146	146	291	294	110	114	144	148	148	148	189	191	122	126	278	287	220	220	139	139	111	117	154	154	262	264	128	128	146	146	165	165	135	145	146	146	197	197	244	246
16-184-04	AL	137	137	99	101	184	186	139	145	144	149	291	294	114	114	144	144	140	140	189	189	124	128	278	287	220	226	129	141	111	119	154	154	254	262	128	128	146	146	162	162	137	141	144	147	193	197	246	246
16-184-05	AL	137	137	106	106	182	184	145	145	144	155	291	294	114	114	144	144	140	146	191	191	122	126	281	281	223	229	139	145	111	111	154	154	262	264	126	128	149	149	162	162	135	137	158	158	193	197	246	248
16-184-06	AL	137	137	99	106	182	184	139	145	152	153	279	294	110	114	138	144	140	152	189	191	124	124	278	290	220	226	139	139	111	117	154	154	264	264	126	128	146	146	162	165	139	143	0	0	197	197	246	246
16-184-07	AL	137	137	101	106	182	182	139	139	152	153	294	294	114	114	144	144	136	150	191	191	124	124	278	281	220	220	139	141	111	111	157	157	264	264	128	128	146	146	165	165	137	149	144	144	193	197	246	248
16-184-08	AL	137	137	101	106	184	184	139	145	147	147	291	291	110	114	144	144	140	140	191	191	126	126	275	290	220	220	139	141	111	111	154	157	262	264	126	128	146	146	162	162	137	137	144	144	197	197	244	248
16-184-09	AL	137	146	101	106	186	186	139	145	144	147	294	294	110	114	144	148	148	148	189	189	124	124	278	290	220	237	135	139	111	117	156	157	264	264	126	128	146	146	162	162	131	137	145	146	197	197	246	246
16-184-10	AL	137	143	106	106	184	186	139	139	146	147	294	294	114	114	144	144	154	154	189	189	122	126	275	275	220	220	135	137	111	111	154	157	264	264	128	128	146	146	162	162	137	141	144	144	193	197	244	244
16-184-11	AL	137	137	106	108	182	184	139	145	146	147	291	294	114	114	144	144	148	152	189	189	122	122	278	290	220	226	131	133	113	121	157	157	260	262	128	128	146	149	162	165	135	141	144	150	197	197	246	246
16-184-12	AL	137	137	101	107	182	182	139	139	142	151	291	291	110	114	148	148	140	140	187	193	122	124	275	278	220	226	133	133	111	117	154	156	264	264	126	128	146	146	162	162	135	139	144	148	197	197	246	246
16-184-13	AL	137	143	101	106	182	184	139	145	146	146	294	300	110	114	138	148	154	154	189	189	124	126	275	290	220	220	129	135	111	111	154	154	262	262	128	130	146	146	162	162	137	141	144	146	197	197	246	246
16-184-14	AL	137	143	99	106	182	184	139	139	146	147	291	294	114	114	138	144	140	146	189	189	124	126	275	278	220	220	135	143	111	119	154	157	262	264	128	128	146	146	162	162	139	139	144	146	197	197	246	246
16-184-15	AL	137	137	106	106	184	184	145	145	144	157	294	294	110	114	144	144	140	142	187	193	124	126	278	284	217	226	133	139	111	111	154	157	262	262	128	128	146	146	165	165	139	143	144	144	197	197	246	246
16-184-16	AL	137	137	99	107	182	186	145	145	146	153	291	294	114	114	138	148	148	148	187	189	122	124	278	278	217	220	137	139	111	119	151	154	262	262	126	128	146	146	162	162	135	135	148	148	197	197	246	246
16-184-17	AL	137	137	100	106	182	184	139	139	153	157	291	294	110	114	138	144	140	140	189	189	124	126	275	275	220	237	129	129	117	119	154	157	262	264	128	128	146	146	162	162	135	139	144	144	197	197	246	246
16-184-18	AL	137	143	105	113	184	184	139	145	153	155	291	294	114	114	138	144	140	140	189	191	124	126	275	275	217	220	133	137	117	119	154	157	262	264	128	128	146	149	162	162	135	139	144	150	197	197	246	248
16-184-19	AL	137	137	101	104	184	186	139	145	146	146	291	294	110	114	138	144	140	148	189	191	122	122	275	278	220	226	137	139	111	117	154	157	262	264	128	128	146	146	168	171	135	139	144	146	193	197	246	246
16-184-20	AL	137	140	106	108	184	186	139	145	151	153	294	294	110	114	138	144	144	150	189	189	124	128	275	278	220	226	123	139	111	119	157	157	262	264	128	128	146	146	162	162	137	143	144	145	194	194	244	246
16-184-21	AL	137	137	101	106	182	186	139	145	153	153	294	294	110	114	148	154	150	150	189	191	124	126	278	290	226	226	133	137	111	119	154	154	260	264	128	128	146	146	165	165	139	139	142	144	197	197	246	246
16-184-22	AL	137	143	100	106	182	184	139	145	155	157	294	294	110	114	144	144	148	150	189	193	126	132	275	275	220	226	137	137	111	119	157	157	262	264	128	128	146	149	168	168	137	137	145	148	197	197	240	246
16-184-23	AL	137	137	98	103	184	186	139	145	146	147	291	291	114	114	144	144	148	148	191	193	126	126	278	278	220	226	135	137	117	119	154	154	262	264	128	128	146	149	162	162	137	139	146	146	197	197	242	246
16-184-24	AL	137	137	101	110	180	182	139	145	151	153	291	291	110	114	144	148	140	148	187	191	126	128	278	287	226	226	137	137	111	111	154	154	262	264	128	128	146	146	162	162	139	139	144	144	197	197	246	246
16-184-25	AL	137	137	105	106	182	182	145	145	147	153	291	297	110	114	138	144	140	150	189	191	122	126	287	290	220	220	129	139	111	117	154	154	264	264	128	128	146	149	162	162	135	137	144	150	193	197	246	246
16-184-26	AL	137	137	106	106	182	182	139	139	151	153	291	306	114	114	144	144	140	140	187	187	122	124	278	281	220	220	129	137	111	117	154	157	264	264	128	128	146	146	162	162	135	139	146	146	197	197	246	246
16-184-27	AL	137	137	103	110	184	184	139	139	146	146	294	294	110	114	144	144	144	148	189	191	126	130	275	293	226	226	139	139	111	111	154	154	264	264	128	128	146	149	162	162	137	137	146	150	194	197	246	246
16-184-28	AL	137	137	108	108	182	184	139	145	147	155	297	300	110	114	144	144	150	150	187	189	124	124	278	287	220	220	127	137	111	111	154	157	262	262	126	128	146	146	162	162	135	135	144	144	194	197	246	246
16-184-29	AL	137	137	101	108	182	186	145	145	144	151	291	291	114	114	148	148	144	148	187	189	124	126	275	281	220	220	133	145	111	111	154	154	262	262	128	128	146	149	162	162	137	145	145	145	197	197	246	246
16-184-30	AL	137	137	106	110	184	184	139	145	142	155	291	291	110	114	144	144	140	148	191	191	122	128	278	278	220	220	137	139	111	119	154	157	254	266	128	128	146	146	162	162	137	137	0	0	197	197	246	246
16-123-01	FL	137	137	100	101	182	184	139	145	153	157	291	294	114	114	144	151	140	148	189	191	122	124	281	290	220	220	137	143	111	111	154	154	262	264	126	126	146	146	162	162	135	135	144	144	197	197	246	246
16-123-02	FL	137	137	106	109	182	184	139	145	149	153	291	294	110	114	138	144	140	144	189	189	126	126	290	290	220	226	131	137	111	115	154	157	260	262	128	128	146	146	165	165	137	137	146	146	197	197	246	246
16-123-03	FL	137	140	101	103	184	184	139	139	147	147	291	294	110	114	144	150	150	150	189	191	124	126	278	290	220	220	139	139	111	115	154	154	262	264	128	128	146	146	162	165	135	137	143	148	197	197	246	246
16-123-04	FL	137	137	101	103	182	184	139	139	147	147	291	294	110	114	144	148	138	148	193	195	126	126	281	281	220	220	133	139	117	117	154	154	262	264	126	128	146	146	162	162	139	139	143	144	197	197	246	246
16-123-05	FL	137	137	100	106	182	184	139	145	146	147	291	294	114	114	144	148	144	148	189	191	126	128	275	275	220	226	129	139	111	119	154	157	254	262	128	128	146	146	162	162	137	137	145	146	197	197	246	246
16-123-06	FL	137	137	106	110	184	184	139	139	147	155	291	294	114	114	138	144	140	144	191	195	124	124	278	278	220	220	137	139	111	119	154	156	262	264	124	128	146	146	159	165	137	139	144	145	197	197	246	246
16-123-07	FL	137	137	103	103	182	184	139	139	151	153	294	294	110	114	144	151	140	142	189	189	124	124	287	287	220	226	133	139	119	119	154	154	262	262	128	128	146	149	162	174	135	139	145	146	197	197	246	246
16-123-08	FL	137	140	101	101	182	182	139	145	149	155	279	294	110	114	138	144	138	140	187	191	126	128	278	281	220	226	129	137	111	111	154	154	260	262	128	128	146	149	162	162	135	137	144	144	194	197	246	246
16-123-09	FL	137	137	101	106	182	184	139	139	146	151	291	294	110	114	148	151	140	148	189	193	122	124	278	278	220	226	139	143	111	115	154	154	262	264	128	128	146	149	165	165	135	137	144	144	193	197	246	246
16-123-10	FL	137	137	101	106	184	184	145	145	144	147	291	291	114	114	144	144	140	150	189	189	122	126	290	290	220	220	141	143	111	121	157	157	260	264	126	128	146	146	162	162	137	137	144	144	197	197	246	246
16-123-11	FL	137	137	101	106	178	186	139	139	146	147	294	294	110	114	138	144	140	144	189	193	120	124	287	290	221	230	130	138	111	111	151	154	262	264	126	128	146	146	162	162	135	139	140	143	197	197	246	248
16-123-12	FL	137	137	101	106	182	184	139	139	151	157	291	291	114	114	138	144	150	158	189	191	122	122	281	281	220	226	133	137	111	117	154	154	260	262	126	128	146	146	162	162	131	137	144	148	194	197	246	248
16-123-13	FL	137	137	104	104	182	184	139	139	147	153	294	294	110	114	144	144	138	140	191	193	124	126	278	278	226	226	131	133	111	115	154	154	262	264	126	128	146	146	162	162	135	135	140	144	197	197	246	246
16-123-14	FL	137	137	106	106	184	186	139	145	149	149	291	291	114	114	144	144	148	148	185	189	124	126	290	290	220	226	139	139	117	119	154	157	262	264	126	128	146	146	162	162	135	139	143	144	197	197	246	246
16-123-15	FL	137	140	100	107	182	182	145	145	151	153	294	294	110	114	141	151	148	148	187	191	124	124	275	290	220	226	133	139	111	111	154	157	260	264	128	128	146	146	162	162	137	137	144	144	197	197	246	246
16-123-16	FL	137	137	103	106	184	184	139	145	147	155	291	294	110	114	138	144	140	140	191	195	124	126	278	278	220	220	135	143	111	117	154	154	262	262	128	128	146	146	162	165	135	139	144	145	197	197	246	248
16-123-17	FL	137	137	101	101	184	184	139	145	147	147	291	291	114	114	144	144	148	162	191	195	122	126	281	281	220	226	137	137	111	111	154	154	260	260	126	128	146	146	162	162	137	139	144	146	197	197	246	246
16-123-18	FL	137	137	100	107	182	182	139	145	146	153	291	294	110	114	144	144	138	150	189	189	124	124	278	290	220	220	137	145	111	119	154	154	262	262	124	126	146	149	159	159	137	145	144	146	197	197	246	246
16-123-19	FL	137	140	105	105	182	186	139	145	147	153	291	291	110	114	141	148	148	148	191	193	120	126	278	287	226	229	133	139	111	119	154	157	262	262	124	128	146	146	159	162	137	139	140	140	194	197	248	248
16-123-20	FL	137	137	101	106	184	188	139	145	146	149	288	291	110	114	138	151	140	152	189	191	124	126	278	287	220	220	131	139	111	117	154	157	260	260	124	126	146	146	159	162	137	137	143	145	194	197	246	246
16-123-21	FL	137	137	98	100	182	184	139	139	149	151	291	291	114	118	138	138	140	148	189	191	124	126	281	281	220	226	133	137	111	119	154	157	260	262	124	126	146	146	159	162	133	137	144	144	197	197	246	246
16-123-22	FL	137	137	104	108	182	184	145	145	147	153	291	291	110	114	144	148	140	140	189	193	122	124	278	278	226	226	129	137	111	117	154	154	260	264	124	126	146	146	159	162	135	137	145	148	193	197	244	246
16-123-23	FL	137	137	101	106	180	184	139	145	146	159	291	291	110	114	144	148	148	148	189	193	122	126	278	278	220	229	131	149	117	117	154	156	258	262	126	126	146	146	159	165	139	141	144	144	197	197	244	246
16-123-24	FL	137	137	101	103	184	184	139	139	153	157	282	294	114	114	138	148	140	150	189	189	124	124	278	290	220	220	137	139	111	111	154	154	260	262	126	126	146	146	159	162	137	137	144	144	197	197	246	246
17-350-01	GA	137	140	106	108	184	184	145	145	151	153	291	291	114	114	144	144	140	148	189	191	124	126	287	290	226	226	129	137	111	113	154	157	260	264	126	128	146	146	162	165	141	141	146	146	194	194	246	246
17-350-02	GA	137	140	107	107	180	184	139	139	144	153	291	291	110	114	138	144	140	142	189	189	124	126	278	290	220	226	137	139	113	119	154	157	262	264	128	128	146	146	159	162	135	137	144	145	197	197	244	246
17-350-03	GA	137	137	101	107	182	184	139	145	151	151	291	294	114	114	144	144	140	152	189	189	122	122	278	278	220	220	135	135	111	115	154	157	260	262	128	128	146	146	159	162	135	135	144	144	197	197	246	246
17-350-04	GA	137	140	104	106	184	186	145	145	153	153	291	294	114	114	138	141	158	158	187	193	124	126	281	281	220	220	139	141	111	115	154	157	254	264	126	128	146	149	159	165	135	137	144	144	197	197	246	246
17-350-05	GA	137	137	106	106	180	182	145	145	146	152	291	294	110	114	144	144	140	146	189	195	126	126	278	281	220	226	123	141	111	111	154	154	262	264	126	128	146	146	159	165	135	139	144	144	193	197	246	246
17-350-06	GA	137	140	99	106	182	182	139	145	153	153	291	294	110	114	144	145	140	148	187	191	124	128	278	278	220	226	129	137	111	119	154	157	264	264	126	128	143	146	159	165	141	143	150	150	197	197	244	246
17-350-07	GA	137	143	101	107	184	184	139	145	146	159	294	300	110	114	144	144	150	166	189	193	126	130	275	299	220	220	137	141	111	117	154	157	260	264	128	128	146	149	159	162	135	137	144	146	194	197	244	246
17-350-08	GA	137	137	103	107	180	184	139	145	151	153	282	297	114	114	138	144	140	148	191	191	122	126	281	296	220	226	129	137	113	117	154	163	264	264	126	128	146	149	159	168	137	137	146	146	193	194	246	246
17-350-09	GA	137	143	103	106	182	186	139	139	155	159	291	294	110	114	144	144	140	146	189	189	124	124	281	287	220	235	139	149	111	113	154	154	262	262	126	128	146	146	159	165	137	139	143	144	197	197	246	246
17-350-10	GA	137	143	101	106	182	182	145	145	144	157	291	300	110	114	144	151	140	150	189	191	126	130	278	281	226	226	135	137	111	111	154	157	262	262	128	128	146	149	159	162	137	139	148	150	197	197	244	246
17-350-11	GA	137	140	99	103	182	184	139	145	151	153	282	294	110	114	140	144	148	152	187	189	126	126	281	290	220	226	137	139	111	117	154	154	262	264	128	128	146	146	159	162	139	139	144	148	197	197	246	246
17-350-12	GA	137	137	103	104	182	184	145	145	151	153	294	294	114	114	138	148	148	158	189	189	124	124	278	290	220	220	141	143	119	119	154	154	262	264	126	128	146	146	159	164	137	141	144	144	197	197	246	246
17-350-13	GA	137	137	106	107	182	182	139	145	146	151	291	294	114	114	144	144	148	148	189	189	124	124	278	278	226	226	135	139	117	117	154	154	262	264	126	128	146	146	159	159	135	137	144	144	194	197	246	246
17-350-14	GA	137	137	105	106	186	186	145	145	146	147	294	294	110	114	138	144	146	150	191	193	124	128	290	290	220	226	133	139	111	115	154	157	262	264	126	128	149	149	159	162	135	143	144	145	197	201	246	246
17-350-15	GA	137	137	101	103	184	186	139	139	147	153	291	291	114	114	144	144	140	148	189	193	126	128	278	278	220	226	141	141	111	115	154	154	264	264	128	128	140	146	159	162	137	139	144	144	189	197	246	246
17-350-16	GA	137	137	99	101	184	184	139	139	147	147	294	294	110	114	144	144	126	152	189	191	126	132	278	281	220	220	133	133	111	111	157	157	262	262	126	128	146	149	159	162	135	141	146	146	197	197	246	246
17-350-17	GA	137	137	103	108	184	186	139	139	146	165	291	294	114	114	138	144	140	146	187	189	128	132	278	281	220	226	133	139	115	117	151	154	262	264	128	128	146	146	159	165	135	141	144	144	197	201	246	246
17-350-18	GA	137	140	101	106	184	184	145	145	151	155	291	291	110	114	138	144	144	146	189	191	124	124	287	287	220	220	137	137	111	117	154	157	260	266	128	130	146	149	159	162	139	143	144	144	193	193	246	246
17-350-19	GA	137	137	106	107	186	188	139	139	146	151	291	294	114	114	138	144	146	152	191	193	126	126	275	278	220	226	139	141	111	119	154	157	264	264	128	130	146	146	159	162	135	135	145	145	197	197	244	246
17-350-20	GA	137	140	103	103	184	186	139	145	147	153	294	294	114	114	138	144	148	148	189	191	124	126	281	284	220	226	129	141	111	119	154	154	262	264	128	130	146	149	162	165	135	137	144	144	193	197	246	246
17-350-21	GA	137	137	106	108	184	184	139	139	147	153	291	291	110	114	151	151	140	148	189	193	124	128	278	287	220	226	131	139	111	111	154	157	262	264	126	128	146	146	0	0	137	137	143	152	194	197	246	246
17-350-22	GA	137	140	103	103	184	184	139	145	146	147	291	294	110	114	144	144	140	140	187	191	124	124	278	287	220	220	129	133	111	119	154	154	262	264	126	126	146	146	162	162	135	137	145	146	197	197	246	246
17-350-23	GA	137	137	103	106	180	182	139	139	151	153	294	294	110	114	138	144	140	152	191	195	124	124	278	287	220	220	129	139	111	119	157	157	262	262	126	128	146	146	162	165	135	135	146	156	197	197	246	246
17-350-24	GA	137	137	99	101	182	184	139	145	146	149	294	294	110	114	144	144	140	148	189	193	124	124	275	278	220	223	135	139	111	113	154	157	262	264	126	128	146	146	162	162	135	137	144	147	197	197	246	246
17-350-25	GA	137	137	106	106	184	184	139	139	153	153	291	294	114	114	144	144	140	140	191	191	124	128	275	281	220	226	133	137	117	119	154	156	262	264	126	128	146	146	165	165	135	145	144	144	197	197	246	246
17-350-26	GA	137	137	101	106	182	182	139	139	149	153	294	294	110	114	138	148	140	140	189	193	122	128	278	287	226	226	137	141	119	119	151	154	262	264	128	128	146	146	165	165	137	139	143	145	197	197	246	246
17-350-27	GA	137	137	98	106	182	190	139	145	149	151	291	297	110	114	144	144	148	150	189	191	124	128	275	278	220	226	137	137	111	111	154	157	264	264	126	128	146	146	165	165	135	135	144	146	197	201	246	246
17-350-28	GA	137	140	103	106	182	182	139	139	144	147	285	294	114	114	144	144	148	150	189	193	124	128	290	290	220	220	139	139	115	119	154	157	264	264	128	128	146	146	162	165	137	137	143	144	197	197	246	246
17-350-29	GA	137	140	101	106	180	184	139	145	142	153	291	291	110	114	144	144	140	150	187	189	124	126	278	281	220	226	133	141	117	119	154	154	262	266	128	128	146	146	162	162	137	139	144	144	194	197	246	246
17-350-30	GA	137	137	99	101	182	184	139	139	147	153	291	294	110	114	144	151	146	156	189	191	126	126	278	287	220	220	129	133	111	119	154	154	260	262	128	128	146	149	162	165	137	137	150	150	197	201	246	246
17-256-01	LA	137	137	105	108	184	184	139	139	153	153	291	294	114	114	144	151	140	152	189	191	124	126	275	281	220	226	129	139	113	117	156	157	254	264	126	128	146	149	162	165	135	135	146	148	193	194	246	246
17-256-02	LA	137	137	101	105	184	188	139	145	146	155	291	294	110	114	141	144	140	140	189	189	126	130	278	290	220	226	137	139	111	111	154	157	264	264	128	128	146	146	162	162	135	137	144	144	193	197	246	246
17-256-03	LA	137	140	105	107	176	184	145	145	142	155	294	294	110	114	144	144	148	148	187	189	128	128	281	287	220	226	135	141	111	111	154	157	262	264	126	128	146	146	162	162	137	143	144	144	197	197	244	246
17-256-04	LA	137	137	103	106	182	184	145	145	146	155	291	300	114	114	138	144	146	154	189	189	126	132	281	308	226	226	133	137	111	115	154	154	264	264	128	128	146	146	162	162	137	137	145	146	197	197	246	246
17-256-05	LA	137	137	101	107	178	184	145	145	147	153	291	291	110	114	138	144	148	152	189	193	126	128	281	290	220	226	137	139	111	117	154	157	262	264	126	128	146	146	0	0	139	139	144	145	193	197	246	246
17-256-06	LA	137	137	101	106	182	184	139	139	151	157	291	291	114	114	138	138	148	158	185	189	126	130	278	278	220	226	123	129	111	119	154	154	262	262	128	128	146	149	162	162	139	139	145	148	197	197	246	248
17-256-08	LA	137	137	106	107	182	182	139	139	146	147	294	297	110	114	144	144	144	144	187	191	124	126	278	281	220	226	137	153	111	119	154	154	258	264	128	128	146	146	162	162	135	137	145	145	193	193	246	246
17-256-09	LA	137	137	101	106	176	182	139	145	151	155	288	291	114	120	144	144	140	150	187	191	124	126	278	281	220	226	133	135	117	119	157	157	262	264	126	128	146	146	165	165	135	139	144	145	193	197	244	246
17-256-10	LA	137	137	99	108	182	184	139	145	144	144	291	294	114	114	144	144	140	150	189	191	122	126	278	281	220	229	137	141	111	111	154	154	262	262	128	128	146	146	165	165	137	139	144	146	194	197	246	250
17-256-11	LA	137	137	106	110	182	184	139	145	146	146	291	294	110	114	138	151	140	148	191	191	124	124	281	302	226	226	135	139	111	119	154	154	262	264	126	128	149	149	162	162	131	135	144	146	197	197	246	246
17-256-12	LA	137	143	103	103	182	184	139	145	149	149	294	294	110	114	144	144	140	144	189	191	126	128	278	278	220	226	133	133	111	111	156	157	262	264	126	128	146	146	162	162	137	139	144	144	194	197	246	246
17-256-14	LA	137	137	103	108	178	182	139	139	151	155	291	294	110	114	138	144	148	150	187	191	124	124	278	281	220	220	137	141	117	117	156	157	262	264	128	128	146	146	162	165	139	139	144	148	193	197	246	246
17-256-15	LA	137	137	106	106	182	182	139	139	142	147	291	294	110	114	144	144	140	150	189	193	116	126	281	293	220	226	135	139	111	111	154	154	262	264	128	128	146	146	162	165	133	137	144	148	197	197	246	246
17-256-16	LA	137	137	101	101	182	184	139	145	142	153	291	291	110	114	144	144	142	160	189	189	124	128	275	290	220	226	129	137	111	117	154	157	264	264	128	128	146	146	162	162	143	143	144	150	197	197	246	246
17-256-17	LA	137	137	101	103	182	182	139	145	146	153	291	294	114	114	144	144	148	150	187	189	124	132	287	290	220	226	135	137	111	111	154	154	262	264	126	128	146	146	162	165	135	141	144	146	197	201	246	246
17-256-18	LA	137	137	99	106	184	184	139	139	146	146	291	294	110	114	144	148	140	148	189	191	124	126	278	278	220	226	133	133	111	111	154	157	262	262	128	128	143	146	162	162	135	137	143	146	193	197	246	246
17-256-20	LA	137	140	101	104	182	182	145	145	146	147	294	297	110	114	138	148	140	148	191	191	124	126	278	278	220	226	133	139	111	117	154	157	260	266	122	128	146	146	162	162	133	135	145	145	197	197	246	248
17-256-21	LA	143	143	101	106	182	184	139	145	137	153	291	294	110	114	138	140	140	140	187	189	122	126	278	278	220	226	133	139	111	111	154	154	262	266	126	128	146	149	162	162	137	137	144	146	197	197	244	246
17-256-22	LA	137	137	103	108	184	184	139	139	146	152	291	297	114	114	138	144	148	150	191	191	122	126	278	290	220	226	137	139	111	119	154	156	262	264	126	130	146	146	162	162	135	139	143	144	197	197	246	246
17-256-23	LA	137	143	99	106	182	184	139	139	147	149	291	291	114	114	144	148	148	148	189	189	124	126	278	281	220	220	133	133	111	111	154	157	258	262	128	128	146	146	165	165	135	141	144	144	194	197	246	258
17-256-24	LA	137	137	99	106	182	184	139	145	144	151	291	297	110	114	144	148	140	144	187	191	124	126	278	278	220	229	135	141	111	111	154	157	260	262	128	128	146	149	162	162	133	139	146	146	197	197	240	246
17-256-25	LA	137	137	98	104	184	184	139	139	144	153	291	294	110	114	138	141	138	144	187	189	126	130	275	278	226	226	133	139	111	117	154	157	254	262	128	128	146	149	162	165	137	139	144	146	197	197	246	250
17-256-26	LA	137	137	97	106	182	184	139	145	153	155	294	300	114	114	144	144	140	148	191	191	124	132	278	278	220	226	133	143	111	113	154	154	262	264	128	128	146	146	162	162	135	135	144	144	193	193	246	248
17-256-27	LA	137	137	103	103	182	184	139	145	142	146	279	294	110	114	138	144	150	156	191	193	124	128	287	290	226	226	129	137	111	111	154	157	262	264	124	128	146	146	162	165	133	139	144	144	197	197	246	246
17-256-28	LA	137	140	101	101	182	184	139	145	149	153	291	291	110	114	142	148	140	158	189	191	122	128	287	290	220	229	133	139	111	119	154	154	262	264	126	126	146	146	165	165	137	143	145	145	197	197	246	246
17-256-29	LA	137	137	99	101	182	182	145	145	146	147	291	294	110	114	138	144	148	152	187	193	126	128	281	287	220	226	131	139	111	117	154	157	262	264	126	128	146	149	162	165	137	139	144	146	193	197	246	246
17-256-30	LA	137	137	99	107	182	182	139	145	146	151	294	294	114	114	138	144	148	148	189	191	124	128	278	281	220	220	137	137	111	117	154	154	264	264	126	128	146	146	162	162	139	141	146	146	197	197	244	246
17-234-01	MD	137	137	106	110	182	184	139	145	146	153	291	291	110	114	144	148	148	148	187	187	122	126	278	281	220	226	135	139	111	115	154	157	264	264	126	128	146	149	162	165	135	137	142	146	197	197	246	246
17-234-02	MD	137	137	101	106	182	184	145	145	149	153	291	294	114	114	144	151	140	144	191	191	124	126	290	290	220	220	133	137	111	119	154	156	262	262	128	128	146	146	162	162	135	137	144	144	194	197	244	246
17-234-03	MD	137	140	103	106	184	188	139	145	139	147	291	294	110	114	138	148	140	140	189	189	124	124	290	290	220	220	137	139	111	119	154	154	262	262	126	126	136	146	162	162	135	139	144	156	197	197	244	246
17-234-04	MD	137	137	101	108	182	184	139	145	151	157	294	303	110	114	138	138	152	152	189	189	126	126	281	305	220	226	137	139	111	117	154	154	260	262	128	128	146	146	162	162	139	143	144	144	193	197	246	246
17-234-05	MD	137	137	101	108	184	188	139	139	153	153	291	294	110	114	138	144	144	148	191	191	124	126	275	278	220	220	137	139	111	119	154	157	262	262	128	128	146	146	162	162	137	137	144	146	194	194	246	246
17-234-06	MD	137	140	105	108	184	188	139	145	155	157	291	291	110	114	144	148	150	150	187	189	124	126	275	281	220	226	139	139	111	119	154	154	262	264	126	128	146	146	162	162	135	137	145	148	197	197	240	246
17-234-07	MD	137	137	101	103	184	184	145	145	144	153	294	294	114	114	138	138	140	148	189	191	124	126	278	278	220	226	137	141	111	123	154	157	259	262	128	128	146	146	162	165	137	139	143	148	197	197	244	248
17-234-08	MD	137	137	106	108	182	184	139	145	144	147	291	294	114	114	144	144	148	150	187	189	124	124	278	281	220	220	137	139	111	119	154	154	262	264	126	128	146	146	162	162	135	137	145	145	193	197	246	246
17-234-09	MD	137	140	101	106	182	186	139	145	144	147	291	294	110	114	140	148	140	148	187	189	124	126	278	278	220	220	133	141	111	121	154	157	264	264	128	128	146	146	162	162	137	145	144	144	197	197	244	248
17-234-10	MD	137	137	101	106	184	186	145	145	144	144	291	294	114	114	144	144	150	152	189	193	122	124	278	281	220	220	127	133	111	119	154	154	262	262	128	128	146	146	162	162	137	137	144	146	193	197	246	246
17-234-11	MD	137	137	101	108	182	184	139	145	151	153	291	294	110	114	148	148	140	148	189	189	126	132	281	281	220	226	133	137	111	117	154	157	254	262	128	128	146	146	162	162	135	135	144	144	194	194	244	246
17-234-12	MD	140	140	101	103	184	184	139	145	146	146	291	291	114	114	144	144	148	148	189	193	124	132	275	287	220	229	135	139	111	117	154	154	262	264	128	128	145	146	162	162	137	137	144	144	201	201	246	246
17-234-13	MD	137	137	101	106	184	184	139	145	147	147	294	294	110	114	144	144	148	148	189	189	124	128	278	290	226	226	137	139	117	119	154	154	262	264	126	126	146	146	162	162	135	145	144	144	197	197	246	246
17-234-14	MD	137	137	106	106	184	186	145	145	147	151	291	294	114	114	144	148	140	148	189	191	126	126	278	290	217	226	137	139	111	119	154	154	264	264	126	128	146	146	162	162	137	137	144	144	197	197	246	246
17-234-15	MD	137	143	106	107	180	184	139	145	144	151	291	294	110	114	141	144	140	148	189	191	124	126	275	278	226	226	125	129	119	119	154	157	262	262	128	128	146	146	162	165	139	141	144	146	197	197	246	246
17-234-16	MD	137	137	106	108	182	182	145	145	146	157	294	294	110	114	138	144	146	148	189	189	124	124	281	281	220	220	133	145	111	119	154	160	260	262	128	130	146	146	162	165	135	143	148	148	197	197	244	246
17-234-17	MD	137	137	106	106	184	184	139	139	146	153	279	291	114	114	144	144	140	148	189	189	122	128	281	290	220	226	137	139	111	111	154	157	262	262	128	130	146	149	162	162	135	145	144	146	197	201	246	246
17-234-18	MD	137	137	99	107	182	188	145	145	146	153	291	294	114	114	144	144	140	150	191	191	122	124	287	290	220	226	137	141	111	111	154	154	262	264	128	128	146	146	162	162	139	139	144	148	193	197	246	246
17-234-19	MD	140	143	103	106	182	182	139	139	144	151	291	291	110	114	144	144	140	160	187	191	124	126	278	281	220	220	135	139	111	119	154	157	264	264	126	128	146	146	162	162	135	139	144	145	197	197	246	248
17-234-20	MD	137	137	106	108	182	184	145	145	151	151	291	294	114	114	144	148	150	150	191	191	124	126	278	287	220	220	139	141	117	121	154	154	264	266	128	128	146	146	162	162	139	139	144	147	197	197	246	246
17-234-21	MD	137	137	106	109	182	184	145	145	146	153	291	291	110	114	144	151	140	148	193	193	124	126	278	290	220	220	123	143	111	123	154	157	262	264	128	128	146	146	162	165	135	137	144	152	193	197	246	248
17-234-22	MD	137	143	106	108	184	186	139	145	147	156	291	294	110	114	138	144	148	150	189	191	122	126	278	278	220	226	133	139	111	117	154	157	262	262	126	128	146	146	162	162	135	145	146	146	197	197	244	246
17-234-23	MD	137	137	101	103	186	188	139	139	146	155	291	294	114	114	144	151	134	140	189	189	126	126	281	281	220	220	137	141	111	119	154	160	262	262	126	128	146	146	162	162	137	139	143	144	197	197	246	246
17-234-24	MD	137	140	106	107	184	186	139	145	146	151	291	294	114	114	138	144	144	156	189	191	124	124	278	281	220	226	137	137	111	111	154	156	264	264	128	128	146	152	162	165	135	139	144	144	197	197	246	246
17-234-25	MD	137	143	106	108	182	184	145	145	144	153	291	291	110	114	144	144	140	140	189	191	122	126	281	281	220	220	139	141	111	119	156	157	262	264	128	128	146	146	162	162	139	139	144	146	193	193	246	246
17-234-26	MD	137	137	106	106	182	184	145	145	146	153	291	291	110	114	144	144	140	140	191	191	122	126	287	287	220	226	129	133	117	119	154	157	258	264	128	128	146	149	162	162	137	139	144	144	193	197	246	246
17-234-27	MD	140	143	105	107	182	184	145	145	146	159	291	294	114	114	138	148	148	150	191	191	124	124	281	290	220	226	137	137	117	117	157	157	264	264	126	126	146	146	162	162	139	141	145	145	189	197	246	246
17-234-28	MD	137	137	106	106	184	184	145	145	149	153	291	291	110	114	144	144	140	150	187	193	126	126	278	290	220	226	139	141	111	119	156	157	262	264	128	128	146	146	162	162	133	137	144	144	194	197	246	246
17-234-29	MD	137	140	106	106	182	186	139	145	142	153	291	291	114	114	144	144	140	150	191	191	122	124	278	287	220	226	139	141	111	111	157	157	262	264	126	128	146	146	162	162	135	139	146	146	193	197	244	246
17-234-30	MD	137	137	106	107	184	186	139	139	144	146	291	294	114	114	144	144	152	160	191	191	124	124	275	281	220	226	129	139	111	111	154	154	262	262	126	128	146	146	165	165	135	137	146	153	197	197	246	246
17-260-01	MS-Hol	137	137	106	108	180	182	139	145	147	149	294	294	114	114	138	148	148	152	189	191	122	126	278	281	220	226	137	149	119	119	154	157	254	264	128	128	146	146	162	162	139	139	146	146	194	197	246	246
17-260-02	MS-Hol	137	137	106	108	182	182	139	145	144	155	294	294	110	114	132	144	140	144	189	191	122	126	281	281	220	220	133	135	111	119	154	157	262	264	128	128	146	149	162	162	137	137	144	144	197	197	244	246
17-260-03	MS-Hol	137	137	100	101	184	184	139	145	146	146	291	291	114	114	144	148	140	150	191	191	122	126	281	281	220	220	137	139	111	113	154	157	262	264	128	128	146	146	162	162	139	139	144	148	197	197	246	246
17-260-04	MS-Hol	137	137	103	108	182	184	139	139	146	147	291	300	110	114	138	144	148	148	187	189	124	126	278	290	226	226	137	137	117	121	154	157	262	264	128	128	146	149	162	162	137	137	144	144	197	197	246	246
17-260-06	MS-Hol	137	137	107	108	184	186	145	145	151	153	291	291	114	114	138	144	140	144	191	191	124	126	275	278	220	226	139	149	111	119	154	157	262	262	126	128	146	146	162	162	135	137	146	146	197	197	246	246
17-260-09	MS-Hol	137	143	101	108	184	186	139	145	151	153	291	291	114	114	138	144	140	144	189	191	124	126	281	290	220	220	123	139	117	117	154	154	262	264	128	128	146	146	159	168	135	137	143	144	197	197	244	246
17-260-10	MS-Hol	137	137	103	106	182	184	145	145	153	155	291	294	114	114	144	154	140	150	187	191	126	126	278	281	226	226	139	139	111	119	154	160	262	264	128	130	146	146	162	165	137	147	144	144	197	197	246	246
17-260-11	MS-Hol	143	143	106	107	182	184	145	145	153	157	291	294	114	114	148	154	144	148	189	191	122	124	281	290	220	220	139	143	111	117	154	157	260	264	126	128	146	146	162	162	135	141	146	146	189	197	246	246
17-260-12	MS-Hol	137	137	101	103	184	184	139	145	147	151	291	291	110	114	144	144	140	140	189	189	124	126	278	299	220	226	135	137	111	113	154	157	262	264	126	126	146	146	162	165	133	137	152	152	197	197	246	246
17-260-13	MS-Hol	137	143	101	103	180	186	139	145	147	147	288	300	110	114	138	144	148	148	189	193	122	124	278	281	220	226	129	137	111	117	154	154	262	262	128	128	146	146	165	165	131	135	146	148	194	197	246	246
17-260-14	MS-Hol	137	137	103	108	182	184	145	145	149	153	291	294	110	114	144	144	140	148	189	191	126	126	281	287	220	226	137	139	111	111	154	154	264	264	128	128	146	149	162	162	137	139	143	144	197	197	246	246
17-260-15	MS-Hol	137	137	101	101	184	184	145	145	147	157	294	294	110	114	144	144	144	144	191	191	124	126	278	281	226	226	137	145	111	119	154	154	262	264	128	128	143	146	162	162	139	139	143	144	197	197	246	246
17-260-16	MS-Hol	137	137	101	101	182	184	139	139	147	153	291	294	110	114	144	144	140	140	191	195	126	132	278	281	220	220	135	141	111	117	154	154	260	262	128	128	146	146	171	171	135	137	144	144	197	197	246	246
17-260-17	MS-Hol	137	143	103	105	182	184	139	139	142	144	291	294	110	114	144	144	146	150	189	191	122	124	290	290	220	226	129	129	117	117	154	154	260	264	128	128	146	146	165	165	137	141	144	146	193	197	246	246
17-260-18	MS-Hol	140	140	106	108	184	186	139	145	0	0	291	291	110	114	138	148	140	144	187	189	122	124	278	287	220	220	137	139	111	117	154	154	262	266	128	128	146	149	162	165	137	147	144	144	197	197	246	246
17-260-19	MS-Hol	137	137	101	106	182	184	139	145	146	153	291	294	114	114	144	144	140	140	191	191	122	124	278	281	220	226	137	137	111	117	157	157	262	264	126	128	146	146	162	162	135	135	144	148	197	197	246	246
17-260-20	MS-Hol	137	143	105	105	182	186	145	145	146	154	294	294	110	114	148	154	140	150	187	191	122	124	278	281	220	226	129	139	111	117	154	156	262	264	126	126	146	149	162	162	137	137	145	146	197	197	246	246
17-260-21	MS-Hol	137	137	101	106	182	182	145	145	0	0	291	291	110	110	144	144	148	148	187	191	124	132	287	287	220	220	123	143	117	117	154	157	262	262	126	130	146	146	168	168	137	137	144	146	197	197	246	246
17-260-22	MS-Hol	137	137	101	108	184	186	139	145	144	149	294	294	110	114	144	144	140	140	187	189	124	124	278	281	220	220	129	143	111	117	154	154	262	264	128	128	146	146	162	162	137	137	143	144	197	197	246	246
17-260-24	MS-Hol	137	137	99	103	184	184	139	145	151	155	291	294	110	114	144	144	140	140	189	191	124	124	287	290	220	226	135	141	111	119	154	157	254	262	126	126	146	146	162	165	135	139	158	158	197	197	246	246
17-260-25	MS-Hol	137	137	101	103	182	184	139	145	150	153	291	291	110	114	138	144	148	148	189	191	124	124	278	281	220	220	137	141	111	119	154	157	264	264	128	128	146	146	162	162	135	141	144	144	197	197	244	246
17-260-26	MS-Hol	137	137	101	103	180	182	139	139	147	151	291	291	110	114	138	144	140	148	189	191	124	124	278	278	220	226	133	137	111	111	154	154	262	264	126	128	146	146	165	165	137	139	143	158	194	197	246	248
17-260-27	MS-Hol	137	137	101	108	186	186	139	145	146	147	297	306	110	114	144	144	140	140	189	193	122	124	278	290	220	226	129	149	117	121	154	154	260	264	126	126	146	146	156	162	135	141	144	144	197	197	246	246
17-260-28	MS-Hol	137	137	101	106	184	186	139	145	155	155	291	291	110	114	144	144	140	152	187	189	122	126	278	278	220	220	137	141	111	117	154	157	254	260	128	128	146	146	162	168	135	137	144	144	197	201	246	246
17-260-29	MS-Hol	137	137	106	108	184	184	139	145	138	153	294	294	110	114	144	151	140	144	191	191	124	128	278	287	220	220	135	135	111	111	154	157	262	262	128	128	146	146	162	162	135	141	144	146	197	197	248	248
17-260-30	MS-Hol	137	137	103	106	182	182	145	145	146	151	291	294	110	114	144	148	150	150	189	189	124	126	275	278	220	226	123	137	111	119	154	154	262	262	126	128	146	146	162	162	139	143	146	146	197	197	246	246
16-228-01	MS-Hom	137	137	103	110	182	182	145	145	146	151	291	294	110	114	138	144	140	148	193	193	124	126	275	290	220	226	133	141	111	111	154	157	260	264	128	128	146	146	162	165	135	137	145	146	194	201	246	246
16-228-02	MS-Hom	137	137	101	108	182	184	139	139	144	157	291	291	110	114	144	144	144	148	189	191	124	124	278	290	220	226	129	139	111	117	154	157	262	262	126	128	146	146	162	162	135	137	144	144	197	197	246	246
16-228-03	MS-Hom	137	140	106	106	182	184	145	145	144	151	291	291	110	114	144	144	148	150	189	191	126	128	287	290	220	237	137	137	111	111	157	160	262	264	126	128	146	146	159	162	135	139	144	144	193	193	246	246
16-228-04	MS-Hom	140	140	101	108	184	184	139	145	147	153	294	306	114	114	141	141	148	160	189	191	124	128	278	278	220	226	133	139	111	117	154	154	262	266	126	128	146	149	162	162	137	137	146	156	197	197	246	246
16-228-05	MS-Hom	137	143	103	108	184	184	139	139	146	151	291	294	114	114	144	151	148	148	189	193	126	126	287	290	220	226	123	139	119	123	154	160	254	262	126	126	146	149	162	165	137	137	146	146	197	198	246	246
16-228-06	MS-Hom	137	143	106	110	184	184	139	145	151	151	291	297	114	114	141	144	140	150	191	193	126	126	278	278	220	226	127	137	111	111	154	157	262	262	128	128	146	146	162	162	133	135	144	144	194	194	246	246
16-228-07	MS-Hom	137	140	103	106	184	188	139	145	142	144	291	294	114	114	144	144	148	148	191	191	124	126	278	287	220	220	135	137	111	111	154	154	262	262	128	128	146	149	162	162	141	141	144	144	194	197	246	246
16-228-08	MS-Hom	137	137	103	106	184	184	139	139	147	156	291	294	110	114	144	144	144	150	187	189	126	126	293	293	220	220	133	137	111	117	154	157	258	264	122	126	146	146	162	162	135	135	146	146	197	197	246	246
16-228-09	MS-Hom	137	143	105	106	182	184	145	145	146	151	291	294	110	114	144	144	156	158	189	189	124	128	278	290	226	226	127	129	111	119	154	154	264	264	128	128	146	149	162	165	139	143	146	170	197	197	246	246
16-228-10	MS-Hom	137	137	106	106	182	184	139	145	144	151	291	294	114	114	144	144	136	148	189	191	124	124	281	290	220	226	127	139	117	121	154	154	262	264	128	128	146	149	162	162	133	135	144	150	193	193	246	246
16-228-11	MS-Hom	137	140	101	108	182	182	139	145	151	151	291	294	110	114	144	144	140	158	187	191	126	126	278	278	220	226	135	141	111	111	154	157	262	264	128	130	146	146	159	165	135	139	148	148	194	201	246	246
16-228-12	MS-Hom	137	137	104	106	182	184	145	145	146	151	288	294	114	114	144	144	148	150	189	189	124	126	281	290	220	226	139	139	111	111	154	154	264	264	128	130	146	146	162	165	139	141	146	146	197	197	246	246
16-228-14	MS-Hom	137	143	101	103	182	184	145	145	144	153	291	294	114	114	138	144	148	148	187	191	128	136	281	281	220	226	137	137	111	119	154	154	264	264	128	130	146	146	162	162	137	141	144	144	197	197	246	246
16-228-15	MS-Hom	137	137	103	106	182	184	139	145	146	146	291	294	114	114	141	144	150	164	189	191	126	126	281	287	220	223	137	145	111	121	154	154	262	264	126	128	146	146	162	162	135	137	145	145	197	197	246	250
16-229-01	MS-Hom	137	137	103	105	182	182	139	145	146	155	291	294	110	114	141	144	148	154	189	189	124	128	278	278	220	220	127	135	117	119	154	154	254	262	128	128	146	146	162	162	133	143	145	145	194	197	246	246
16-229-02	MS-Hom	137	140	101	108	182	184	139	139	144	156	291	291	110	114	138	144	140	148	189	191	124	124	290	290	220	226	133	139	111	119	157	157	262	264	128	128	146	146	162	165	135	137	145	146	193	197	246	246
16-229-03	MS-Hom	137	143	101	106	178	190	145	145	153	155	291	291	110	114	138	144	140	140	189	191	124	126	278	290	220	220	137	151	111	117	154	154	258	264	126	128	146	146	165	165	135	135	170	170	194	197	246	248
16-229-04	MS-Hom	137	143	101	106	184	184	139	139	146	153	291	294	110	114	144	144	150	150	189	189	124	126	275	281	226	239	133	141	111	111	154	154	262	264	128	128	146	146	162	165	135	137	146	146	193	197	246	246
16-229-05	MS-Hom	137	137	101	108	182	182	139	145	146	155	291	294	110	114	144	144	144	150	189	189	124	126	281	281	220	220	133	137	111	111	154	154	264	266	128	128	146	149	162	162	135	139	145	146	197	197	246	246
16-229-06	MS-Hom	137	140	101	109	182	183	145	145	153	155	291	294	110	114	144	144	148	150	189	189	124	128	281	290	220	220	129	137	111	119	154	160	262	264	126	126	146	146	162	162	137	137	144	144	201	201	246	246
16-229-07	MS-Hom	137	137	108	108	180	184	145	145	144	153	291	291	110	114	144	144	148	160	185	189	116	126	290	290	220	235	129	139	111	119	154	157	260	262	128	128	146	146	162	165	126	135	144	145	197	197	246	246
16-229-08	MS-Hom	137	137	98	104	184	192	139	139	140	151	291	294	114	114	144	144	144	148	189	193	126	128	278	281	220	226	135	137	111	117	154	154	262	262	128	128	146	149	162	162	139	143	144	145	197	197	244	246
16-229-09	MS-Hom	137	137	101	107	182	184	145	145	144	155	291	291	110	114	138	144	150	154	189	193	124	124	278	281	220	226	137	143	111	119	154	157	262	264	128	128	146	146	162	165	137	139	144	144	197	201	246	246
16-229-10	MS-Hom	137	137	106	107	184	184	139	145	153	153	291	294	114	114	138	144	140	140	191	191	126	126	278	281	220	226	133	133	111	111	154	154	262	262	128	128	146	146	162	162	135	137	144	144	197	197	246	246
16-229-11	MS-Hom	137	137	106	109	180	184	139	139	142	142	291	294	110	114	138	141	142	148	189	191	124	128	275	278	220	220	135	135	111	111	154	154	264	264	128	128	146	146	162	165	133	139	144	148	197	197	246	246
16-229-12	MS-Hom	137	137	107	108	178	182	139	145	153	153	291	294	114	114	138	144	140	148	191	193	124	126	275	278	220	226	129	141	111	111	154	154	264	264	126	128	146	146	162	162	133	137	147	148	197	197	246	246
16-229-13	MS-Hom	137	140	101	106	184	190	139	145	151	155	294	294	114	114	148	151	144	154	191	193	124	126	278	281	220	223	137	139	111	119	154	154	262	262	126	126	146	149	165	165	133	145	145	146	197	197	246	246
16-229-14	MS-Hom	137	137	101	106	182	182	139	145	149	156	291	291	114	114	138	151	148	150	189	191	126	130	278	281	220	226	129	135	113	119	154	154	262	266	128	128	146	149	165	165	135	137	146	154	197	197	246	246
16-229-15	MS-Hom	137	137	103	106	178	178	139	145	147	147	291	291	114	114	144	148	144	148	189	195	122	126	275	290	220	226	137	139	115	117	154	154	262	264	128	128	146	149	162	162	137	139	144	144	194	197	246	248
17-257-01	MS-Tom	137	137	105	106	182	184	139	139	144	151	291	294	110	114	144	144	140	146	191	191	122	122	278	278	220	220	127	139	111	111	154	154	262	264	122	128	146	146	162	165	141	143	144	144	197	197	246	246
17-257-02	MS-Tom	137	137	107	108	180	184	139	145	146	153	291	291	110	114	144	148	148	152	191	191	122	122	290	290	220	226	129	139	117	119	154	154	264	264	126	128	146	146	162	162	135	137	144	144	193	197	246	248
17-257-03	MS-Tom	140	143	106	106	182	184	139	145	144	151	291	294	110	114	138	144	140	146	189	191	124	128	281	290	220	226	137	141	111	117	154	157	264	264	126	130	149	149	162	162	139	139	144	144	185	185	246	246
17-257-04	MS-Tom	137	137	106	106	178	184	139	145	149	152	291	291	114	114	137	144	136	148	191	193	126	126	290	299	220	220	137	143	117	119	154	154	264	264	128	128	146	149	162	162	139	139	144	145	201	201	244	246
17-257-06	MS-Tom	137	137	101	101	184	184	139	145	147	147	288	297	110	114	141	144	140	150	189	189	124	126	278	281	220	226	135	141	111	117	154	154	264	264	128	128	146	146	162	162	135	137	144	152	193	197	244	246
17-257-07	MS-Tom	137	137	101	105	182	184	145	145	144	153	288	291	110	114	144	144	140	148	189	191	122	126	290	299	220	226	125	141	111	119	154	154	264	264	128	128	146	149	162	165	137	137	146	146	197	197	246	246
17-257-08	MS-Tom	137	137	106	108	182	184	139	139	151	151	291	303	110	114	138	144	148	150	189	191	124	126	275	287	220	235	129	137	111	113	154	157	262	264	128	128	146	146	162	162	135	141	144	144	197	201	244	246
17-257-09	MS-Tom	137	143	105	106	182	182	139	139	147	151	294	294	110	114	144	144	140	152	191	191	122	126	281	287	220	226	139	143	111	111	154	157	262	264	124	128	146	146	159	159	137	139	144	144	197	197	246	246
17-257-10	MS-Tom	137	143	101	107	182	182	139	139	144	147	288	291	114	114	141	144	148	148	189	191	124	126	290	290	217	217	137	139	111	117	154	157	262	264	128	128	146	149	159	162	139	139	144	145	197	197	246	246
17-257-11	MS-Tom	137	137	100	106	182	184	145	145	144	146	291	291	110	114	141	144	140	140	191	191	126	126	278	281	220	226	137	141	113	119	154	157	262	262	128	128	146	146	162	162	135	143	146	146	197	197	246	246
17-257-12	MS-Tom	137	140	101	101	182	184	145	145	147	147	291	294	110	114	144	144	148	154	191	191	122	126	278	278	220	220	135	139	111	117	154	157	262	264	128	128	146	146	162	162	135	137	144	146	197	197	246	246
17-257-13	MS-Tom	137	143	105	107	178	182	139	139	151	153	291	294	114	114	144	144	140	148	191	193	122	124	281	302	220	226	129	133	111	113	154	154	262	264	126	126	146	146	165	165	135	135	145	146	189	197	246	246
17-257-14	MS-Tom	137	137	101	105	180	184	145	145	149	151	291	300	114	114	144	144	154	162	191	191	122	126	278	290	217	220	129	133	113	117	154	154	260	264	126	128	143	146	159	162	137	141	143	143	197	201	246	246
17-257-15	MS-Tom	137	140	99	106	182	184	145	145	146	151	291	294	114	114	144	148	140	148	187	187	124	126	275	281	220	220	137	139	117	119	154	154	262	264	126	128	137	149	162	165	137	143	144	148	201	201	246	248
17-257-16	MS-Tom	137	137	105	106	182	182	139	145	144	146	294	297	110	114	144	144	140	148	189	189	126	126	278	281	220	226	137	137	111	121	154	157	262	264	126	128	143	146	162	162	135	141	143	146	193	201	246	248
17-257-17	MS-Tom	137	137	105	107	184	184	145	145	138	146	291	291	110	114	138	148	144	148	189	189	124	124	278	281	220	220	129	149	111	111	154	154	264	264	128	128	146	146	162	162	137	137	144	148	194	197	246	246
17-257-18	MS-Tom	137	140	101	106	182	182	139	145	151	151	291	291	110	114	144	144	140	148	187	189	122	124	278	278	220	226	133	137	111	111	154	154	262	264	126	128	146	149	165	165	135	135	144	144	197	197	246	246
17-257-19	MS-Tom	137	137	106	108	182	182	139	139	144	151	291	294	114	114	148	148	146	148	189	189	122	128	278	281	220	220	137	137	113	117	154	157	262	262	126	128	146	146	162	162	135	139	144	146	197	197	244	246
17-257-20	MS-Tom	137	140	101	107	182	182	145	145	149	151	294	294	110	114	144	144	146	154	189	191	126	126	278	290	220	226	129	137	111	117	154	157	262	264	126	128	146	146	162	165	135	139	143	144	185	197	246	246
17-257-21	MS-Tom	137	137	99	108	182	182	145	145	144	144	291	294	114	114	138	144	140	148	189	191	126	126	278	290	220	226	133	137	117	117	154	157	264	264	126	128	146	146	162	162	135	139	146	146	194	197	246	246
17-257-22	MS-Tom	137	143	105	105	184	184	145	145	151	153	291	294	110	114	144	144	160	160	187	189	122	126	278	278	220	226	141	149	113	117	154	154	259	264	128	128	146	146	162	165	137	137	144	148	193	197	246	246
17-257-23	MS-Tom	137	137	106	106	182	182	145	145	144	149	294	294	114	114	138	144	140	146	191	191	122	122	278	281	220	220	137	139	111	119	154	157	262	262	126	126	146	146	165	165	137	137	144	146	197	197	246	246
17-257-24	MS-Tom	137	137	105	105	182	184	139	145	144	155	291	291	110	114	138	144	134	148	189	189	124	126	278	278	226	226	133	137	113	117	154	154	262	264	128	128	137	143	162	162	135	141	143	144	194	194	246	246
17-257-25	MS-Tom	137	137	106	106	182	184	139	145	149	151	291	291	114	114	138	144	140	140	187	191	126	126	278	290	220	220	133	133	111	111	154	154	262	262	126	126	146	146	165	165	135	135	144	144	197	197	244	246
17-257-26	MS-Tom	137	137	105	106	180	184	139	145	146	149	291	297	114	114	138	144	160	170	189	195	124	126	278	278	220	226	137	143	119	121	154	154	262	264	128	128	146	149	162	162	135	135	148	150	197	197	244	246
17-257-27	MS-Tom	137	137	101	101	182	184	145	145	144	153	294	300	110	114	144	144	140	140	189	191	122	124	287	290	220	226	129	137	111	117	154	154	262	262	126	128	149	149	162	165	135	137	146	146	185	194	246	246
17-257-28	MS-Tom	137	143	103	106	182	182	139	145	142	159	291	294	110	114	144	148	136	144	189	191	122	130	278	281	220	220	137	139	111	121	154	157	262	262	126	126	146	146	162	162	131	139	143	144	197	201	246	246
17-257-29	MS-Tom	137	140	106	107	182	184	139	145	149	153	291	291	110	114	144	144	140	150	187	191	126	126	281	287	220	226	139	139	111	111	154	154	262	264	126	128	146	146	162	162	135	137	143	144	194	201	246	246
17-203-01	PA	137	137	101	106	182	182	145	145	154	159	291	294	114	114	141	148	148	150	191	191	122	124	275	290	220	220	139	141	111	119	154	154	264	264	126	128	146	146	162	162	135	135	146	146	197	197	244	246
17-203-02	PA	137	140	103	108	172	186	145	145	147	149	291	294	114	114	144	144	148	148	189	191	124	128	278	278	220	226	137	145	119	125	154	157	264	264	128	130	146	149	162	162	133	135	144	145	193	197	246	246
17-203-03	PA	137	137	101	108	182	186	139	145	136	154	291	294	110	114	144	148	140	160	191	191	126	126	278	278	220	226	135	137	117	119	154	154	258	264	126	128	146	149	162	162	135	137	144	144	197	197	246	248
17-203-04	PA	137	137	106	108	182	184	139	145	144	153	294	294	114	114	138	141	148	150	191	191	126	128	278	296	220	226	139	141	111	117	154	154	262	262	126	128	146	146	162	162	135	143	144	144	189	197	246	246
17-203-05	PA	137	137	104	106	184	184	139	139	146	155	288	291	110	114	135	144	140	144	187	191	126	132	287	290	220	220	137	137	111	111	154	157	264	264	128	128	146	146	162	162	137	139	144	144	194	197	244	246
17-203-06	PA	137	137	103	107	182	184	139	145	144	146	294	294	114	114	138	144	140	152	189	189	120	124	278	278	226	226	129	137	111	111	154	154	262	266	128	128	146	146	162	162	135	137	146	146	197	197	246	246
17-203-07	PA	137	140	103	106	184	186	145	145	146	147	291	294	110	114	144	148	150	150	189	191	122	124	281	293	220	226	141	141	111	111	154	154	262	264	126	128	146	149	162	165	137	137	144	146	197	197	246	246
17-203-08	PA	137	137	106	108	182	184	139	145	146	154	291	297	110	114	144	144	142	150	0	0	124	124	278	287	220	226	137	139	111	111	154	160	262	264	128	128	146	149	162	162	137	137	146	174	197	197	246	246
17-203-09	PA	137	137	101	103	182	184	145	145	151	153	291	291	114	114	144	151	150	152	189	191	122	124	278	281	220	226	137	137	111	119	154	154	262	264	128	128	146	146	162	162	135	137	142	144	197	197	244	246
17-203-10	PA	137	137	107	108	182	184	145	145	146	151	291	291	110	114	138	138	140	146	191	191	128	132	278	290	220	220	129	136	117	119	154	157	262	264	128	128	146	149	162	162	137	137	146	146	194	197	244	246
17-203-11	PA	137	137	103	106	182	184	145	145	153	153	291	291	110	114	144	148	140	146	189	189	126	128	278	281	220	226	129	137	117	119	154	154	260	264	126	128	146	146	168	168	137	143	144	144	197	197	246	246
17-203-12	PA	137	137	101	107	182	184	145	145	146	147	291	294	110	114	144	144	150	156	189	191	124	128	278	278	220	226	133	141	117	123	154	157	262	264	128	128	146	146	162	162	139	139	144	148	197	197	246	246
17-203-13	PA	137	140	101	106	182	184	139	145	144	147	294	294	110	114	135	144	148	150	189	191	124	126	275	278	220	220	137	141	117	119	156	157	262	264	128	128	146	146	162	162	133	135	144	156	194	197	240	246
17-203-14	PA	137	143	106	108	184	188	145	145	139	139	291	294	114	114	138	141	140	150	189	189	124	124	275	278	220	226	139	141	111	121	160	160	256	264	128	128	146	146	162	165	135	135	144	144	193	193	246	246
17-203-15	PA	137	137	103	107	182	184	139	145	140	144	291	291	114	114	138	148	140	154	187	193	124	126	278	293	220	226	129	139	111	111	157	157	264	264	126	128	143	146	162	165	137	139	144	144	197	197	244	246
17-203-16	PA	137	137	103	106	178	184	145	145	144	153	291	294	110	114	141	144	150	166	187	189	124	124	275	287	220	226	137	145	111	113	154	154	258	264	126	126	146	146	0	0	135	137	144	144	197	197	244	246
17-203-17	PA	137	137	101	108	182	184	139	139	144	146	291	294	114	114	144	144	140	140	189	191	124	130	275	278	220	226	137	137	111	117	154	157	264	264	128	128	146	146	0	0	137	139	144	144	197	197	246	246
17-203-18	PA	137	137	107	107	184	186	145	145	144	146	294	297	114	114	135	144	140	140	189	191	124	126	278	278	220	229	137	139	111	125	157	157	262	262	128	128	146	146	162	162	133	135	144	144	197	197	246	246
17-203-19	PA	137	137	106	106	182	182	139	145	149	153	291	294	110	114	144	144	140	150	189	191	124	126	278	281	220	220	137	139	111	117	157	157	264	264	126	126	146	146	162	162	139	139	0	0	194	197	244	246
17-203-20	PA	137	137	103	103	182	184	139	145	147	153	291	291	110	114	138	144	140	154	191	191	126	132	278	278	220	226	137	139	111	111	154	160	264	264	128	128	146	146	162	165	137	137	143	144	197	197	246	246
17-203-21	PA	137	137	106	110	182	184	145	145	144	147	294	294	110	114	144	144	144	150	187	189	124	128	278	281	226	226	137	137	111	111	157	157	264	264	128	130	146	149	162	162	133	135	145	153	197	197	244	246
17-203-22	PA	137	137	103	106	182	182	139	139	153	155	294	297	114	114	138	144	148	154	189	191	124	126	281	281	220	226	137	141	111	119	154	154	262	262	128	128	146	146	165	165	137	137	145	146	194	197	246	246
17-203-23	PA	137	137	99	106	180	184	139	145	144	146	291	294	110	114	141	144	150	152	189	191	124	126	278	281	220	226	135	137	111	113	154	157	262	264	128	128	146	146	168	168	135	135	144	146	197	197	240	246
17-203-24	PA	137	140	103	107	182	184	139	145	142	146	291	291	110	114	144	144	146	150	189	189	124	124	290	299	220	226	139	141	113	119	154	154	260	260	126	128	146	149	162	165	143	145	144	144	197	197	246	246
17-203-25	PA	137	137	101	103	182	182	139	145	144	146	282	294	114	114	138	144	140	152	189	193	128	128	278	281	220	220	133	137	111	119	154	157	262	264	126	128	136	146	162	162	135	139	144	146	193	201	246	246
17-203-26	PA	137	137	101	103	180	184	139	145	147	151	291	294	110	114	138	144	142	152	189	191	122	124	275	281	220	226	133	139	111	119	154	157	262	262	128	128	146	146	162	162	135	135	144	144	197	197	244	246
17-203-27	PA	137	137	99	103	182	184	139	145	146	153	291	294	114	114	144	148	144	144	191	191	122	124	278	290	220	226	133	135	117	119	157	157	262	264	128	128	146	146	165	165	137	139	144	144	194	201	246	246
17-203-28	PA	137	137	106	108	184	184	145	145	147	151	291	297	114	114	144	144	146	146	187	191	128	132	275	290	220	220	137	139	117	117	156	157	262	264	126	128	146	149	162	162	135	137	146	146	194	197	244	246
17-203-29	PA	137	137	99	106	182	182	139	139	149	149	294	294	110	114	144	144	140	150	191	191	126	126	278	281	220	226	133	135	113	123	154	157	260	264	128	128	146	146	162	162	135	143	146	146	197	197	240	246
17-203-30	PA	137	137	101	101	172	182	139	145	151	155	291	291	110	114	138	138	140	148	187	191	120	126	275	278	226	226	123	129	111	117	157	157	264	264	126	128	143	146	165	165	135	137	144	144	194	197	246	246
17-288-01	PA	137	137	101	103	182	186	139	145	136	146	291	291	110	114	138	144	140	150	189	191	122	124	278	290	220	220	141	141	117	119	156	157	260	264	128	128	146	146	0	0	135	137	156	156	197	197	246	246
[truncated: 18 more columns]

## Sheet: ADSm
33	185	9	19	18	16	20	25	26	14	24	23
SPB_ADSm			AL	FL	GA	LA	MD	MS-Hol	MS-Hom	MS-Tom	PA
Sample	Population	SPB2727-1	SPB2727-2	Dfr-09-1	Dfr-09-2	Dfr-16-1	Dfr-16-2	SPB3731-1	SPB3731-2	Dfr-10-1	Dfr-10-2	SPB2313-1	SPB2313-2	SPB0138-1	SPB0138-2	SPB1983-1	SPB1983-2	Dfr-24-1	Dfr-24-2	Dfr-14-1	Dfr-14-2	Dfr-17-1	Dfr-17-2	SPB2613-1	SPB2613-2	SPB1230-1	SPB1230-2	Dfr-18-1	Dfr-18-2	SPB1875-1	SPB1875-2	SPB3013-1	SPB3013-2	SPB1272-1	SPB1272-2	SPB1284-1	SPB1284-2	SPB1242-1	SPB1242-2	SPB2480-1	SPB2480-2	Dfr-06-1	Dfr-06-2	SPB1507-1	SPB1507-2	SPB2187-1	SPB2187-2	SPB1270-1	SPB1270-2
16-184-01	AL	137	137	101	106	184	186	139	145	149	149	291	294	110	114	144	144	140	150	189	189	122	126	281	287	220	226	137	139	111	115	154	157	262	264	128	128	146	146	162	165	137	139	0	0	197	201	246	246
16-184-07	AL	137	137	101	106	182	182	139	139	152	153	294	294	114	114	144	144	136	150	191	191	124	124	278	281	220	220	139	141	111	111	157	157	264	264	128	128	146	146	165	165	137	149	144	144	193	197	246	248
16-184-08	AL	137	137	101	106	184	184	139	145	147	147	291	291	110	114	144	144	140	140	191	191	126	126	275	290	220	220	139	141	111	111	154	157	262	264	126	128	146	146	162	162	137	137	144	144	197	197	244	248
16-184-09	AL	137	146	101	106	186	186	139	145	144	147	294	294	110	114	144	148	148	148	189	189	124	124	278	290	220	237	135	139	111	117	156	157	264	264	126	128	146	146	162	162	131	137	145	146	197	197	246	246
16-184-11	AL	137	137	106	108	182	184	139	145	146	147	291	294	114	114	144	144	148	152	189	189	122	122	278	290	220	226	131	133	113	121	157	157	260	262	128	128	146	149	162	165	135	141	144	150	197	197	246	246
16-184-12	AL	137	137	101	107	182	182	139	139	142	151	291	291	110	114	148	148	140	140	187	193	122	124	275	278	220	226	133	133	111	117	154	156	264	264	126	128	146	146	162	162	135	139	144	148	197	197	246	246
16-184-13	AL	137	143	101	106	182	184	139	145	146	146	294	300	110	114	138	148	154	154	189	189	124	126	275	290	220	220	129	135	111	111	154	154	262	262	128	130	146	146	162	162	137	141	144	146	197	197	246	246
16-184-14	AL	137	143	99	106	182	184	139	139	146	147	291	294	114	114	138	144	140	146	189	189	124	126	275	278	220	220	135	143	111	119	154	157	262	264	128	128	146	146	162	162	139	139	144	146	197	197	246	246
16-184-15	AL	137	137	106	106	184	184	145	145	144	157	294	294	110	114	144	144	140	142	187	193	124	126	278	284	217	226	133	139	111	111	154	157	262	262	128	128	146	146	165	165	139	143	144	144	197	197	246	246
16-184-17	AL	137	137	100	106	182	184	139	139	153	157	291	294	110	114	138	144	140	140	189	189	124	126	275	275	220	237	129	129	117	119	154	157	262	264	128	128	146	146	162	162	135	139	144	144	197	197	246	246
16-184-19	AL	137	137	101	104	184	186	139	145	146	146	291	294	110	114	138	144	140	148	189	191	122	122	275	278	220	226	137	139	111	117	154	157	262	264	128	128	146	146	168	171	135	139	144	146	193	197	246	246
16-184-20	AL	137	140	106	108	184	186	139	145	151	153	294	294	110	114	138	144	144	150	189	189	124	128	275	278	220	226	123	139	111	119	157	157	262	264	128	128	146	146	162	162	137	143	144	145	194	194	244	246
16-184-21	AL	137	137	101	106	182	186	139	145	153	153	294	294	110	114	148	154	150	150	189	191	124	126	278	290	226	226	133	137	111	119	154	154	260	264	128	128	146	146	165	165	139	139	142	144	197	197	246	246
16-184-22	AL	137	143	100	106	182	184	139	145	155	157	294	294	110	114	144	144	148	150	189	193	126	132	275	275	220	226	137	137	111	119	157	157	262	264	128	128	146	149	168	168	137	137	145	148	197	197	240	246
16-184-25	AL	137	137	105	106	182	182	145	145	147	153	291	297	110	114	138	144	140	150	189	191	122	126	287	290	220	220	129	139	111	117	154	154	264	264	128	128	146	149	162	162	135	137	144	150	193	197	246	246
16-184-27	AL	137	137	103	110	184	184	139	139	146	146	294	294	110	114	144	144	144	148	189	191	126	130	275	293	226	226	139	139	111	111	154	154	264	264	128	128	146	149	162	162	137	137	146	150	194	197	246	246
16-184-28	AL	137	137	108	108	182	184	139	145	147	155	297	300	110	114	144	144	150	150	187	189	124	124	278	287	220	220	127	137	111	111	154	157	262	262	126	128	146	146	162	162	135	135	144	144	194	197	246	246
16-184-29	AL	137	137	101	108	182	186	145	145	144	151	291	291	114	114	148	148	144	148	187	189	124	126	275	281	220	220	133	145	111	111	154	154	262	262	128	128	146	149	162	162	137	145	145	145	197	197	246	246
16-184-30	AL	137	137	106	110	184	184	139	145	142	155	291	291	110	114	144	144	140	148	191	191	122	128	278	278	220	220	137	139	111	119	154	157	254	266	128	128	146	146	162	162	137	137	0	0	197	197	246	246
16-123-01	FL	137	137	100	101	182	184	139	145	153	157	291	294	114	114	144	151	140	148	189	191	122	124	281	290	220	220	137	143	111	111	154	154	262	264	126	126	146	146	162	162	135	135	144	144	197	197	246	246
16-123-03	FL	137	140	101	103	184	184	139	139	147	147	291	294	110	114	144	150	150	150	189	191	124	126	278	290	220	220	139	139	111	115	154	154	262	264	128	128	146	146	162	165	135	137	143	148	197	197	246	246
16-123-04	FL	137	137	101	103	182	184	139	139	147	147	291	294	110	114	144	148	138	148	193	195	126	126	281	281	220	220	133	139	117	117	154	154	262	264	126	128	146	146	162	162	139	139	143	144	197	197	246	246
16-123-07	FL	137	137	103	103	182	184	139	139	151	153	294	294	110	114	144	151	140	142	189	189	124	124	287	287	220	226	133	139	119	119	154	154	262	262	128	128	146	149	162	174	135	139	145	146	197	197	246	246
16-123-08	FL	137	140	101	101	182	182	139	145	149	155	279	294	110	114	138	144	138	140	187	191	126	128	278	281	220	226	129	137	111	111	154	154	260	262	128	128	146	149	162	162	135	137	144	144	194	197	246	246
16-123-09	FL	137	137	101	106	182	184	139	139	146	151	291	294	110	114	148	151	140	148	189	193	122	124	278	278	220	226	139	143	111	115	154	154	262	264	128	128	146	149	165	165	135	137	144	144	193	197	246	246
16-123-11	FL	137	137	101	106	178	186	139	139	146	147	294	294	110	114	138	144	140	144	189	193	120	124	287	290	221	230	130	138	111	111	151	154	262	264	126	128	146	146	162	162	135	139	140	143	197	197	246	248
16-123-12	FL	137	137	101	106	182	184	139	139	151	157	291	291	114	114	138	144	150	158	189	191	122	122	281	281	220	226	133	137	111	117	154	154	260	262	126	128	146	146	162	162	131	137	144	148	194	197	246	248
16-123-13	FL	137	137	104	104	182	184	139	139	147	153	294	294	110	114	144	144	138	140	191	193	124	126	278	278	226	226	131	133	111	115	154	154	262	264	126	128	146	146	162	162	135	135	140	144	197	197	246	246
16-123-14	FL	137	137	106	106	184	186	139	145	149	149	291	291	114	114	144	144	148	148	185	189	124	126	290	290	220	226	139	139	117	119	154	157	262	264	126	128	146	146	162	162	135	139	143	144	197	197	246	246
16-123-17	FL	137	137	101	101	184	184	139	145	147	147	291	291	114	114	144	144	148	162	191	195	122	126	281	281	220	226	137	137	111	111	154	154	260	260	126	128	146	146	162	162	137	139	144	146	197	197	246	246
16-123-18	FL	137	137	100	107	182	182	139	145	146	153	291	294	110	114	144	144	138	150	189	189	124	124	278	290	220	220	137	145	111	119	154	154	262	262	124	126	146	149	159	159	137	145	144	146	197	197	246	246
16-123-19	FL	137	140	105	105	182	186	139	145	147	153	291	291	110	114	141	148	148	148	191	193	120	126	278	287	226	229	133	139	111	119	154	157	262	262	124	128	146	146	159	162	137	139	140	140	194	197	248	248
16-123-20	FL	137	137	101	106	184	188	139	145	146	149	288	291	110	114	138	151	140	152	189	191	124	126	278	287	220	220	131	139	111	117	154	157	260	260	124	126	146	146	159	162	137	137	143	145	194	197	246	246
16-123-21	FL	137	137	98	100	182	184	139	139	149	151	291	291	114	118	138	138	140	148	189	191	124	126	281	281	220	226	133	137	111	119	154	157	260	262	124	126	146	146	159	162	133	137	144	144	197	197	246	246
16-123-22	FL	137	137	104	108	182	184	145	145	147	153	291	291	110	114	144	148	140	140	189	193	122	124	278	278	226	226	129	137	111	117	154	154	260	264	124	126	146	146	159	162	135	137	145	148	193	197	244	246
16-123-23	FL	137	137	101	106	180	184	139	145	146	159	291	291	110	114	144	148	148	148	189	193	122	126	278	278	220	229	131	149	117	117	154	156	258	262	126	126	146	146	159	165	139	141	144	144	197	197	244	246
16-123-24	FL	137	137	101	103	184	184	139	139	153	157	282	294	114	114	138	148	140	150	189	189	124	124	278	290	220	220	137	139	111	111	154	154	260	262	126	126	146	146	159	162	137	137	144	144	197	197	246	246
17-350-01	GA	137	140	106	108	184	184	145	145	151	153	291	291	114	114	144	144	140	148	189	191	124	126	287	290	226	226	129	137	111	113	154	157	260	264	126	128	146	146	162	165	141	141	146	146	194	194	246	246
17-350-06	GA	137	140	99	106	182	182	139	145	153	153	291	294	110	114	144	145	140	148	187	191	124	128	278	278	220	226	129	137	111	119	154	157	264	264	126	128	143	146	159	165	141	143	150	150	197	197	244	246
17-350-07	GA	137	143	101	107	184	184	139	145	146	159	294	300	110	114	144	144	150	166	189	193	126	130	275	299	220	220	137	141	111	117	154	157	260	264	128	128	146	149	159	162	135	137	144	146	194	197	244	246
17-350-08	GA	137	137	103	107	180	184	139	145	151	153	282	297	114	114	138	144	140	148	191	191	122	126	281	296	220	226	129	137	113	117	154	163	264	264	126	128	146	149	159	168	137	137	146	146	193	194	246	246
17-350-10	GA	137	143	101	106	182	182	145	145	144	157	291	300	110	114	144	151	140	150	189	191	126	130	278	281	226	226	135	137	111	111	154	157	262	262	128	128	146	149	159	162	137	139	148	150	197	197	244	246
17-350-11	GA	137	140	99	103	182	184	139	145	151	153	282	294	110	114	140	144	148	152	187	189	126	126	281	290	220	226	137	139	111	117	154	154	262	264	128	128	146	146	159	162	139	139	144	148	197	197	246	246
17-350-12	GA	137	137	103	104	182	184	145	145	151	153	294	294	114	114	138	148	148	158	189	189	124	124	278	290	220	220	141	143	119	119	154	154	262	264	126	128	146	146	159	164	137	141	144	144	197	197	246	246
17-350-16	GA	137	137	99	101	184	184	139	139	147	147	294	294	110	114	144	144	126	152	189	191	126	132	278	281	220	220	133	133	111	111	157	157	262	262	126	128	146	149	159	162	135	141	146	146	197	197	246	246
17-350-17	GA	137	137	103	108	184	186	139	139	146	165	291	294	114	114	138	144	140	146	187	189	128	132	278	281	220	226	133	139	115	117	151	154	262	264	128	128	146	146	159	165	135	141	144	144	197	201	246	246
17-350-18	GA	137	140	101	106	184	184	145	145	151	155	291	291	110	114	138	144	144	146	189	191	124	124	287	287	220	220	137	137	111	117	154	157	260	266	128	130	146	149	159	162	139	143	144	144	193	193	246	246
17-350-20	GA	137	140	103	103	184	186	139	145	147	153	294	294	114	114	138	144	148	148	189	191	124	126	281	284	220	226	129	141	111	119	154	154	262	264	128	130	146	149	162	165	135	137	144	144	193	197	246	246
17-350-21	GA	137	137	106	108	184	184	139	139	147	153	291	291	110	114	151	151	140	148	189	193	124	128	278	287	220	226	131	139	111	111	154	157	262	264	126	128	146	146	0	0	137	137	143	152	194	197	246	246
17-350-24	GA	137	137	99	101	182	184	139	145	146	149	294	294	110	114	144	144	140	148	189	193	124	124	275	278	220	223	135	139	111	113	154	157	262	264	126	128	146	146	162	162	135	137	144	147	197	197	246	246
17-350-25	GA	137	137	106	106	184	184	139	139	153	153	291	294	114	114	144	144	140	140	191	191	124	128	275	281	220	226	133	137	117	119	154	156	262	264	126	128	146	146	165	165	135	145	144	144	197	197	246	246
17-350-27	GA	137	137	98	106	182	190	139	145	149	151	291	297	110	114	144	144	148	150	189	191	124	128	275	278	220	226	137	137	111	111	154	157	264	264	126	128	146	146	165	165	135	135	144	146	197	201	246	246
17-350-30	GA	137	137	99	101	182	184	139	139	147	153	291	294	110	114	144	151	146	156	189	191	126	126	278	287	220	220	129	133	111	119	154	154	260	262	128	128	146	149	162	165	137	137	150	150	197	201	246	246
17-256-01	LA	137	137	105	108	184	184	139	139	153	153	291	294	114	114	144	151	140	152	189	191	124	126	275	281	220	226	129	139	113	117	156	157	254	264	126	128	146	149	162	165	135	135	146	148	193	194	246	246
17-256-02	LA	137	137	101	105	184	188	139	145	146	155	291	294	110	114	141	144	140	140	189	189	126	130	278	290	220	226	137	139	111	111	154	157	264	264	128	128	146	146	162	162	135	137	144	144	193	197	246	246
17-256-04	LA	137	137	103	106	182	184	145	145	146	155	291	300	114	114	138	144	146	154	189	189	126	132	281	308	226	226	133	137	111	115	154	154	264	264	128	128	146	146	162	162	137	137	145	146	197	197	246	246
17-256-05	LA	137	137	101	107	178	184	145	145	147	153	291	291	110	114	138	144	148	152	189	193	126	128	281	290	220	226	137	139	111	117	154	157	262	264	126	128	146	146	0	0	139	139	144	145	193	197	246	246
17-256-06	LA	137	137	101	106	182	184	139	139	151	157	291	291	114	114	138	138	148	158	185	189	126	130	278	278	220	226	123	129	111	119	154	154	262	262	128	128	146	149	162	162	139	139	145	148	197	197	246	248
17-256-08	LA	137	137	106	107	182	182	139	139	146	147	294	297	110	114	144	144	144	144	187	191	124	126	278	281	220	226	137	153	111	119	154	154	258	264	128	128	146	146	162	162	135	137	145	145	193	193	246	246
17-256-11	LA	137	137	106	110	182	184	139	145	146	146	291	294	110	114	138	151	140	148	191	191	124	124	281	302	226	226	135	139	111	119	154	154	262	264	126	128	149	149	162	162	131	135	144	146	197	197	246	246
17-256-15	LA	137	137	106	106	182	182	139	139	142	147	291	294	110	114	144	144	140	150	189	193	116	126	281	293	220	226	135	139	111	111	154	154	262	264	128	128	146	146	162	165	133	137	144	148	197	197	246	246
17-256-16	LA	137	137	101	101	182	184	139	145	142	153	291	291	110	114	144	144	142	160	189	189	124	128	275	290	220	226	129	137	111	117	154	157	264	264	128	128	146	146	162	162	143	143	144	150	197	197	246	246
17-256-17	LA	137	137	101	103	182	182	139	145	146	153	291	294	114	114	144	144	148	150	187	189	124	132	287	290	220	226	135	137	111	111	154	154	262	264	126	128	146	146	162	165	135	141	144	146	197	201	246	246
17-256-18	LA	137	137	99	106	184	184	139	139	146	146	291	294	110	114	144	148	140	148	189	191	124	126	278	278	220	226	133	133	111	111	154	157	262	262	128	128	143	146	162	162	135	137	143	146	193	197	246	246
17-256-21	LA	143	143	101	106	182	184	139	145	137	153	291	294	110	114	138	140	140	140	187	189	122	126	278	278	220	226	133	139	111	111	154	154	262	266	126	128	146	149	162	162	137	137	144	146	197	197	244	246
17-256-22	LA	137	137	103	108	184	184	139	139	146	152	291	297	114	114	138	144	148	150	191	191	122	126	278	290	220	226	137	139	111	119	154	156	262	264	126	130	146	146	162	162	135	139	143	144	197	197	246	246
17-256-24	LA	137	137	99	106	182	184	139	145	144	151	291	297	110	114	144	148	140	144	187	191	124	126	278	278	220	229	135	141	111	111	154	157	260	262	128	128	146	149	162	162	133	139	146	146	197	197	240	246
17-256-25	LA	137	137	98	104	184	184	139	139	144	153	291	294	110	114	138	141	138	144	187	189	126	130	275	278	226	226	133	139	111	117	154	157	254	262	128	128	146	149	162	165	137	139	144	146	197	197	246	250
17-256-26	LA	137	137	97	106	182	184	139	145	153	155	294	300	114	114	144	144	140	148	191	191	124	132	278	278	220	226	133	143	111	113	154	154	262	264	128	128	146	146	162	162	135	135	144	144	193	193	246	248
17-256-27	LA	137	137	103	103	182	184	139	145	142	146	279	294	110	114	138	144	150	156	191	193	124	128	287	290	226	226	129	137	111	111	154	157	262	264	124	128	146	146	162	165	133	139	144	144	197	197	246	246
17-256-28	LA	137	140	101	101	182	184	139	145	149	153	291	291	110	114	142	148	140	158	189	191	122	128	287	290	220	229	133	139	111	119	154	154	262	264	126	126	146	146	165	165	137	143	145	145	197	197	246	246
17-256-29	LA	137	137	99	101	182	182	145	145	146	147	291	294	110	114	138	144	148	152	187	193	126	128	281	287	220	226	131	139	111	117	154	157	262	264	126	128	146	149	162	165	137	139	144	146	193	197	246	246
17-256-30	LA	137	137	99	107	182	182	139	145	146	151	294	294	114	114	138	144	148	148	189	191	124	128	278	281	220	220	137	137	111	117	154	154	264	264	126	128	146	146	162	162	139	141	146	146	197	197	244	246
17-234-01	MD	137	137	106	110	182	184	139	145	146	153	291	291	110	114	144	148	148	148	187	187	122	126	278	281	220	226	135	139	111	115	154	157	264	264	126	128	146	149	162	165	135	137	142	146	197	197	246	246
17-234-02	MD	137	137	101	106	182	184	145	145	149	153	291	294	114	114	144	151	140	144	191	191	124	126	290	290	220	220	133	137	111	119	154	156	262	262	128	128	146	146	162	162	135	137	144	144	194	197	244	246
17-234-03	MD	137	140	103	106	184	188	139	145	139	147	291	294	110	114	138	148	140	140	189	189	124	124	290	290	220	220	137	139	111	119	154	154	262	262	126	126	136	146	162	162	135	139	144	156	197	197	244	246
17-234-04	MD	137	137	101	108	182	184	139	145	151	157	294	303	110	114	138	138	152	152	189	189	126	126	281	305	220	226	137	139	111	117	154	154	260	262	128	128	146	146	162	162	139	143	144	144	193	197	246	246
17-234-05	MD	137	137	101	108	184	188	139	139	153	153	291	294	110	114	138	144	144	148	191	191	124	126	275	278	220	220	137	139	111	119	154	157	262	262	128	128	146	146	162	162	137	137	144	146	194	194	246	246
17-234-06	MD	137	140	105	108	184	188	139	145	155	157	291	291	110	114	144	148	150	150	187	189	124	126	275	281	220	226	139	139	111	119	154	154	262	264	126	128	146	146	162	162	135	137	145	148	197	197	240	246
17-234-07	MD	137	137	101	103	184	184	145	145	144	153	294	294	114	114	138	138	140	148	189	191	124	126	278	278	220	226	137	141	111	123	154	157	259	262	128	128	146	146	162	165	137	139	143	148	197	197	244	248
17-234-08	MD	137	137	106	108	182	184	139	145	144	147	291	294	114	114	144	144	148	150	187	189	124	124	278	281	220	220	137	139	111	119	154	154	262	264	126	128	146	146	162	162	135	137	145	145	193	197	246	246
17-234-09	MD	137	140	101	106	182	186	139	145	144	147	291	294	110	114	140	148	140	148	187	189	124	126	278	278	220	220	133	141	111	121	154	157	264	264	128	128	146	146	162	162	137	145	144	144	197	197	244	248
17-234-10	MD	137	137	101	106	184	186	145	145	144	144	291	294	114	114	144	144	150	152	189	193	122	124	278	281	220	220	127	133	111	119	154	154	262	262	128	128	146	146	162	162	137	137	144	146	193	197	246	246
17-234-14	MD	137	137	106	106	184	186	145	145	147	151	291	294	114	114	144	148	140	148	189	191	126	126	278	290	217	226	137	139	111	119	154	154	264	264	126	128	146	146	162	162	137	137	144	144	197	197	246	246
17-234-15	MD	137	143	106	107	180	184	139	145	144	151	291	294	110	114	141	144	140	148	189	191	124	126	275	278	226	226	125	129	119	119	154	157	262	262	128	128	146	146	162	165	139	141	144	146	197	197	246	246
17-234-16	MD	137	137	106	108	182	182	145	145	146	157	294	294	110	114	138	144	146	148	189	189	124	124	281	281	220	220	133	145	111	119	154	160	260	262	128	130	146	146	162	165	135	143	148	148	197	197	244	246
17-234-17	MD	137	137	106	106	184	184	139	139	146	153	279	291	114	114	144	144	140	148	189	189	122	128	281	290	220	226	137	139	111	111	154	157	262	262	128	130	146	149	162	162	135	145	144	146	197	201	246	246
17-234-18	MD	137	137	99	107	182	188	145	145	146	153	291	294	114	114	144	144	140	150	191	191	122	124	287	290	220	226	137	141	111	111	154	154	262	264	128	128	146	146	162	162	139	139	144	148	193	197	246	246
17-234-20	MD	137	137	106	108	182	184	145	145	151	151	291	294	114	114	144	148	150	150	191	191	124	126	278	287	220	220	139	141	117	121	154	154	264	266	128	128	146	146	162	162	139	139	144	147	197	197	246	246
17-234-21	MD	137	137	106	109	182	184	145	145	146	153	291	291	110	114	144	151	140	148	193	193	124	126	278	290	220	220	123	143	111	123	154	157	262	264	128	128	146	146	162	165	135	137	144	152	193	197	246	248
17-234-22	MD	137	143	106	108	184	186	139	145	147	156	291	294	110	114	138	144	148	150	189	191	122	126	278	278	220	226	133	139	111	117	154	157	262	262	126	128	146	146	162	162	135	145	146	146	197	197	244	246
17-234-23	MD	137	137	101	103	186	188	139	139	146	155	291	294	114	114	144	151	134	140	189	189	126	126	281	281	220	220	137	141	111	119	154	160	262	262	126	128	146	146	162	162	137	139	143	144	197	197	246	246
17-234-24	MD	137	140	106	107	184	186	139	145	146	151	291	294	114	114	138	144	144	156	189	191	124	124	278	281	220	226	137	137	111	111	154	156	264	264	128	128	146	152	162	165	135	139	144	144	197	197	246	246
17-234-25	MD	137	143	106	108	182	184	145	145	144	153	291	291	110	114	144	144	140	140	189	191	122	126	281	281	220	220	139	141	111	119	156	157	262	264	128	128	146	146	162	162	139	139	144	146	193	193	246	246
17-234-26	MD	137	137	106	106	182	184	145	145	146	153	291	291	110	114	144	144	140	140	191	191	122	126	287	287	220	226	129	133	117	119	154	157	258	264	128	128	146	149	162	162	137	139	144	144	193	197	246	246
17-234-27	MD	140	143	105	107	182	184	145	145	146	159	291	294	114	114	138	148	148	150	191	191	124	124	281	290	220	226	137	137	117	117	157	157	264	264	126	126	146	146	162	162	139	141	145	145	189	197	246	246
17-234-28	MD	137	137	106	106	184	184	145	145	149	153	291	291	110	114	144	144	140	150	187	193	126	126	278	290	220	226	139	141	111	119	156	157	262	264	128	128	146	146	162	162	133	137	144	144	194	197	246	246
17-234-29	MD	137	140	106	106	182	186	139	145	142	153	291	291	114	114	144	144	140	150	191	191	122	124	278	287	220	226	139	141	111	111	157	157	262	264	126	128	146	146	162	162	135	139	146	146	193	197	244	246
17-260-01	MS-Hol	137	137	106	108	180	182	139	145	147	149	294	294	114	114	138	148	148	152	189	191	122	126	278	281	220	226	137	149	119	119	154	157	254	264	128	128	146	146	162	162	139	139	146	146	194	197	246	246
17-260-02	MS-Hol	137	137	106	108	182	182	139	145	144	155	294	294	110	114	132	144	140	144	189	191	122	126	281	281	220	220	133	135	111	119	154	157	262	264	128	128	146	149	162	162	137	137	144	144	197	197	244	246
17-260-03	MS-Hol	137	137	100	101	184	184	139	145	146	146	291	291	114	114	144	148	140	150	191	191	122	126	281	281	220	220	137	139	111	113	154	157	262	264	128	128	146	146	162	162	139	139	144	148	197	197	246	246
17-260-04	MS-Hol	137	137	103	108	182	184	139	139	146	147	291	300	110	114	138	144	148	148	187	189	124	126	278	290	226	226	137	137	117	121	154	157	262	264	128	128	146	149	162	162	137	137	144	144	197	197	246	246
17-260-06	MS-Hol	137	137	107	108	184	186	145	145	151	153	291	291	114	114	138	144	140	144	191	191	124	126	275	278	220	226	139	149	111	119	154	157	262	262	126	128	146	146	162	162	135	137	146	146	197	197	246	246
17-260-09	MS-Hol	137	143	101	108	184	186	139	145	151	153	291	291	114	114	138	144	140	144	189	191	124	126	281	290	220	220	123	139	117	117	154	154	262	264	128	128	146	146	159	168	135	137	143	144	197	197	244	246
17-260-10	MS-Hol	137	137	103	106	182	184	145	145	153	155	291	294	114	114	144	154	140	150	187	191	126	126	278	281	226	226	139	139	111	119	154	160	262	264	128	130	146	146	162	165	137	147	144	144	197	197	246	246
17-260-11	MS-Hol	143	143	106	107	182	184	145	145	153	157	291	294	114	114	148	154	144	148	189	191	122	124	281	290	220	220	139	143	111	117	154	157	260	264	126	128	146	146	162	162	135	141	146	146	189	197	246	246
17-260-12	MS-Hol	137	137	101	103	184	184	139	145	147	151	291	291	110	114	144	144	140	140	189	189	124	126	278	299	220	226	135	137	111	113	154	157	262	264	126	126	146	146	162	165	133	137	152	152	197	197	246	246
17-260-13	MS-Hol	137	143	101	103	180	186	139	145	147	147	288	300	110	114	138	144	148	148	189	193	122	124	278	281	220	226	129	137	111	117	154	154	262	262	128	128	146	146	165	165	131	135	146	148	194	197	246	246
17-260-14	MS-Hol	137	137	103	108	182	184	145	145	149	153	291	294	110	114	144	144	140	148	189	191	126	126	281	287	220	226	137	139	111	111	154	154	264	264	128	128	146	149	162	162	137	139	143	144	197	197	246	246
17-260-15	MS-Hol	137	137	101	101	184	184	145	145	147	157	294	294	110	114	144	144	144	144	191	191	124	126	278	281	226	226	137	145	111	119	154	154	262	264	128	128	143	146	162	162	139	139	143	144	197	197	246	246
17-260-16	MS-Hol	137	137	101	101	182	184	139	139	147	153	291	294	110	114	144	144	140	140	191	195	126	132	278	281	220	220	135	141	111	117	154	154	260	262	128	128	146	146	171	171	135	137	144	144	197	197	246	246
17-260-17	MS-Hol	137	143	103	105	182	184	139	139	142	144	291	294	110	114	144	144	146	150	189	191	122	124	290	290	220	226	129	129	117	117	154	154	260	264	128	128	146	146	165	165	137	141	144	146	193	197	246	246
17-260-18	MS-Hol	140	140	106	108	184	186	139	145	0	0	291	291	110	114	138	148	140	144	187	189	122	124	278	287	220	220	137	139	111	117	154	154	262	266	128	128	146	149	162	165	137	147	144	144	197	197	246	246
17-260-19	MS-Hol	137	137	101	106	182	184	139	145	146	153	291	294	114	114	144	144	140	140	191	191	122	124	278	281	220	226	137	137	111	117	157	157	262	264	126	128	146	146	162	162	135	135	144	148	197	197	246	246
17-260-20	MS-Hol	137	143	105	105	182	186	145	145	146	154	294	294	110	114	148	154	140	150	187	191	122	124	278	281	220	226	129	139	111	117	154	156	262	264	126	126	146	149	162	162	137	137	145	146	197	197	246	246
17-260-21	MS-Hol	137	137	101	106	182	182	145	145	0	0	291	291	110	110	144	144	148	148	187	191	124	132	287	287	220	220	123	143	117	117	154	157	262	262	126	130	146	146	168	168	137	137	144	146	197	197	246	246
17-260-22	MS-Hol	137	137	101	108	184	186	139	145	144	149	294	294	110	114	144	144	140	140	187	189	124	124	278	281	220	220	129	143	111	117	154	154	262	264	128	128	146	146	162	162	137	137	143	144	197	197	246	246
17-260-24	MS-Hol	137	137	99	103	184	184	139	145	151	155	291	294	110	114	144	144	140	140	189	191	124	124	287	290	220	226	135	141	111	119	154	157	254	262	126	126	146	146	162	165	135	139	158	158	197	197	246	246
17-260-25	MS-Hol	137	137	101	103	182	184	139	145	150	153	291	291	110	114	138	144	148	148	189	191	124	124	278	281	220	220	137	141	111	119	154	157	264	264	128	128	146	146	162	162	135	141	144	144	197	197	244	246
17-260-26	MS-Hol	137	137	101	103	180	182	139	139	147	151	291	291	110	114	138	144	140	148	189	191	124	124	278	278	220	226	133	137	111	111	154	154	262	264	126	128	146	146	165	165	137	139	143	158	194	197	246	248
17-260-27	MS-Hol	137	137	101	108	186	186	139	145	146	147	297	306	110	114	144	144	140	140	189	193	122	124	278	290	220	226	129	149	117	121	154	154	260	264	126	126	146	146	156	162	135	141	144	144	197	197	246	246
17-260-28	MS-Hol	137	137	101	106	184	186	139	145	155	155	291	291	110	114	144	144	140	152	187	189	122	126	278	278	220	220	137	141	111	117	154	157	254	260	128	128	146	146	162	168	135	137	144	144	197	201	246	246
17-260-29	MS-Hol	137	137	106	108	184	184	139	145	138	153	294	294	110	114	144	151	140	144	191	191	124	128	278	287	220	220	135	135	111	111	154	157	262	262	128	128	146	146	162	162	135	141	144	146	197	197	248	248
17-260-30	MS-Hol	137	137	103	106	182	182	145	145	146	151	291	294	110	114	144	148	150	150	189	189	124	126	275	278	220	226	123	137	111	119	154	154	262	262	126	128	146	146	162	162	139	143	146	146	197	197	246	246
16-228-01	MS-Hom	137	137	103	110	182	182	145	145	146	151	291	294	110	114	138	144	140	148	193	193	124	126	275	290	220	226	133	141	111	111	154	157	260	264	128	128	146	146	162	165	135	137	145	146	194	201	246	246
16-228-02	MS-Hom	137	137	101	108	182	184	139	139	144	157	291	291	110	114	144	144	144	148	189	191	124	124	278	290	220	226	129	139	111	117	154	157	262	262	126	128	146	146	162	162	135	137	144	144	197	197	246	246
16-228-03	MS-Hom	137	140	106	106	182	184	145	145	144	151	291	291	110	114	144	144	148	150	189	191	126	128	287	290	220	237	137	137	111	111	157	160	262	264	126	128	146	146	159	162	135	139	144	144	193	193	246	246
16-228-04	MS-Hom	140	140	101	108	184	184	139	145	147	153	294	306	114	114	141	141	148	160	189	191	124	128	278	278	220	226	133	139	111	117	154	154	262	266	126	128	146	149	162	162	137	137	146	156	197	197	246	246
16-228-05	MS-Hom	137	143	103	108	184	184	139	139	146	151	291	294	114	114	144	151	148	148	189	193	126	126	287	290	220	226	123	139	119	123	154	160	254	262	126	126	146	149	162	165	137	137	146	146	197	198	246	246
16-228-06	MS-Hom	137	143	106	110	184	184	139	145	151	151	291	297	114	114	141	144	140	150	191	193	126	126	278	278	220	226	127	137	111	111	154	157	262	262	128	128	146	146	162	162	133	135	144	144	194	194	246	246
16-228-07	MS-Hom	137	140	103	106	184	188	139	145	142	144	291	294	114	114	144	144	148	148	191	191	124	126	278	287	220	220	135	137	111	111	154	154	262	262	128	128	146	149	162	162	141	141	144	144	194	197	246	246
16-228-08	MS-Hom	137	137	103	106	184	184	139	139	147	156	291	294	110	114	144	144	144	150	187	189	126	126	293	293	220	220	133	137	111	117	154	157	258	264	122	126	146	146	162	162	135	135	146	146	197	197	246	246
16-228-09	MS-Hom	137	143	105	106	182	184	145	145	146	151	291	294	110	114	144	144	156	158	189	189	124	128	278	290	226	226	127	129	111	119	154	154	264	264	128	128	146	149	162	165	139	143	146	170	197	197	246	246
16-228-10	MS-Hom	137	137	106	106	182	184	139	145	144	151	291	294	114	114	144	144	136	148	189	191	124	124	281	290	220	226	127	139	117	121	154	154	262	264	128	128	146	149	162	162	133	135	144	150	193	193	246	246
16-228-11	MS-Hom	137	140	101	108	182	182	139	145	151	151	291	294	110	114	144	144	140	158	187	191	126	126	278	278	220	226	135	141	111	111	154	157	262	264	128	130	146	146	159	165	135	139	148	148	194	201	246	246
16-228-12	MS-Hom	137	137	104	106	182	184	145	145	146	151	288	294	114	114	144	144	148	150	189	189	124	126	281	290	220	226	139	139	111	111	154	154	264	264	128	130	146	146	162	165	139	141	146	146	197	197	246	246
16-228-14	MS-Hom	137	143	101	103	182	184	145	145	144	153	291	294	114	114	138	144	148	148	187	191	128	136	281	281	220	226	137	137	111	119	154	154	264	264	128	130	146	146	162	162	137	141	144	144	197	197	246	246
16-228-15	MS-Hom	137	137	103	106	182	184	139	145	146	146	291	294	114	114	141	144	150	164	189	191	126	126	281	287	220	223	137	145	111	121	154	154	262	264	126	128	146	146	162	162	135	137	145	145	197	197	246	250
17-257-02	MS-Tom	137	137	107	108	180	184	139	145	146	153	291	291	110	114	144	148	148	152	191	191	122	122	290	290	220	226	129	139	117	119	154	154	264	264	126	128	146	146	162	162	135	137	144	144	193	197	246	248
17-257-03	MS-Tom	140	143	106	106	182	184	139	145	144	151	291	294	110	114	138	144	140	146	189	191	124	128	281	290	220	226	137	141	111	117	154	157	264	264	126	130	149	149	162	162	139	139	144	144	185	185	246	246
17-257-04	MS-Tom	137	137	106	106	178	184	139	145	149	152	291	291	114	114	137	144	136	148	191	193	126	126	290	299	220	220	137	143	117	119	154	154	264	264	128	128	146	149	162	162	139	139	144	145	201	201	244	246
17-257-06	MS-Tom	137	137	101	101	184	184	139	145	147	147	288	297	110	114	141	144	140	150	189	189	124	126	278	281	220	226	135	141	111	117	154	154	264	264	128	128	146	146	162	162	135	137	144	152	193	197	244	246
17-257-07	MS-Tom	137	137	101	105	182	184	145	145	144	153	288	291	110	114	144	144	140	148	189	191	122	126	290	299	220	226	125	141	111	119	154	154	264	264	128	128	146	149	162	165	137	137	146	146	197	197	246	246
17-257-09	MS-Tom	137	143	105	106	182	182	139	139	147	151	294	294	110	114	144	144	140	152	191	191	122	126	281	287	220	226	139	143	111	111	154	157	262	264	124	128	146	146	159	159	137	139	144	144	197	197	246	246
17-257-10	MS-Tom	137	143	101	107	182	182	139	139	144	147	288	291	114	114	141	144	148	148	189	191	124	126	290	290	217	217	137	139	111	117	154	157	262	264	128	128	146	149	159	162	139	139	144	145	197	197	246	246
17-257-11	MS-Tom	137	137	100	106	182	184	145	145	144	146	291	291	110	114	141	144	140	140	191	191	126	126	278	281	220	226	137	141	113	119	154	157	262	262	128	128	146	146	162	162	135	143	146	146	197	197	246	246
17-257-12	MS-Tom	137	140	101	101	182	184	145	145	147	147	291	294	110	114	144	144	148	154	191	191	122	126	278	278	220	220	135	139	111	117	154	157	262	264	128	128	146	146	162	162	135	137	144	146	197	197	246	246
17-257-13	MS-Tom	137	143	105	107	178	182	139	139	151	153	291	294	114	114	144	144	140	148	191	193	122	124	281	302	220	226	129	133	111	113	154	154	262	264	126	126	146	146	165	165	135	135	145	146	189	197	246	246
17-257-14	MS-Tom	137	137	101	105	180	184	145	145	149	151	291	300	114	114	144	144	154	162	191	191	122	126	278	290	217	220	129	133	113	117	154	154	260	264	126	128	143	146	159	162	137	141	143	143	197	201	246	246
17-257-15	MS-Tom	137	140	99	106	182	184	145	145	146	151	291	294	114	114	144	148	140	148	187	187	124	126	275	281	220	220	137	139	117	119	154	154	262	264	126	128	137	149	162	165	137	143	144	148	201	201	246	248
17-257-16	MS-Tom	137	137	105	106	182	182	139	145	144	146	294	297	110	114	144	144	140	148	189	189	126	126	278	281	220	226	137	137	111	121	154	157	262	264	126	128	143	146	162	162	135	141	143	146	193	201	246	248
17-257-18	MS-Tom	137	140	101	106	182	182	139	145	151	151	291	291	110	114	144	144	140	148	187	189	122	124	278	278	220	226	133	137	111	111	154	154	262	264	126	128	146	149	165	165	135	135	144	144	197	197	246	246
17-257-19	MS-Tom	137	137	106	108	182	182	139	139	144	151	291	294	114	114	148	148	146	148	189	189	122	128	278	281	220	220	137	137	113	117	154	157	262	262	126	128	146	146	162	162	135	139	144	146	197	197	244	246
17-257-20	MS-Tom	137	140	101	107	182	182	145	145	149	151	294	294	110	114	144	144	146	154	189	191	126	126	278	290	220	226	129	137	111	117	154	157	262	264	126	128	146	146	162	165	135	139	143	144	185	197	246	246
17-257-21	MS-Tom	137	137	99	108	182	182	145	145	144	144	291	294	114	114	138	144	140	148	189	191	126	126	278	290	220	226	133	137	117	117	154	157	264	264	126	128	146	146	162	162	135	139	146	146	194	197	246	246
17-257-22	MS-Tom	137	143	105	105	184	184	145	145	151	153	291	294	110	114	144	144	160	160	187	189	122	126	278	278	220	226	141	149	113	117	154	154	259	264	128	128	146	146	162	165	137	137	144	148	193	197	246	246
17-257-23	MS-Tom	137	137	106	106	182	182	145	145	144	149	294	294	114	114	138	144	140	146	191	191	122	122	278	281	220	220	137	139	111	119	154	157	262	262	126	126	146	146	165	165	137	137	144	146	197	197	246	246
17-257-24	MS-Tom	137	137	105	105	182	184	139	145	144	155	291	291	110	114	138	144	134	148	189	189	124	126	278	278	226	226	133	137	113	117	154	154	262	264	128	128	137	143	162	162	135	141	143	144	194	194	246	246
17-257-26	MS-Tom	137	137	105	106	180	184	139	145	146	149	291	297	114	114	138	144	160	170	189	195	124	126	278	278	220	226	137	143	119	121	154	154	262	264	128	128	146	149	162	162	135	135	148	150	197	197	244	246
17-257-27	MS-Tom	137	137	101	101	182	184	145	145	144	153	294	300	110	114	144	144	140	140	189	191	122	124	287	290	220	226	129	137	111	117	154	154	262	262	126	128	149	149	162	165	135	137	146	146	185	194	246	246
17-257-28	MS-Tom	137	143	103	106	182	182	139	145	142	159	291	294	110	114	144	148	136	144	189	191	122	130	278	281	220	220	137	139	111	121	154	157	262	262	126	126	146	146	162	162	131	139	143	144	197	201	246	246
17-257-29	MS-Tom	137	140	106	107	182	184	139	145	149	153	291	291	110	114	144	144	140	150	187	191	126	126	281	287	220	226	139	139	111	111	154	154	262	264	126	128	146	146	162	162	135	137	143	144	194	201	246	246
17-203-01	PA	137	137	101	106	182	182	145	145	154	159	291	294	114	114	141	148	148	150	191	191	122	124	275	290	220	220	139	141	111	119	154	154	264	264	126	128	146	146	162	162	135	135	146	146	197	197	244	246
17-203-02	PA	137	140	103	108	172	186	145	145	147	149	291	294	114	114	144	144	148	148	189	191	124	128	278	278	220	226	137	145	119	125	154	157	264	264	128	130	146	149	162	162	133	135	144	145	193	197	246	246
17-203-03	PA	137	137	101	108	182	186	139	145	136	154	291	294	110	114	144	148	140	160	191	191	126	126	278	278	220	226	135	137	117	119	154	154	258	264	126	128	146	149	162	162	135	137	144	144	197	197	246	248
17-203-04	PA	137	137	106	108	182	184	139	145	144	153	294	294	114	114	138	141	148	150	191	191	126	128	278	296	220	226	139	141	111	117	154	154	262	262	126	128	146	146	162	162	135	143	144	144	189	197	246	246
17-203-05	PA	137	137	104	106	184	184	139	139	146	155	288	291	110	114	135	144	140	144	187	191	126	132	287	290	220	220	137	137	111	111	154	157	264	264	128	128	146	146	162	162	137	139	144	144	194	197	244	246
17-203-08	PA	137	137	106	108	182	184	139	145	146	154	291	297	110	114	144	144	142	150	0	0	124	124	278	287	220	226	137	139	111	111	154	160	262	264	128	128	146	149	162	162	137	137	146	174	197	197	246	246
17-203-09	PA	137	137	101	103	182	184	145	145	151	153	291	291	114	114	144	151	150	152	189	191	122	124	278	281	220	226	137	137	111	119	154	154	262	264	128	128	146	146	162	162	135	137	142	144	197	197	244	246
17-203-11	PA	137	137	103	106	182	184	145	145	153	153	291	291	110	114	144	148	140	146	189	189	126	128	278	281	220	226	129	137	117	119	154	154	260	264	126	128	146	146	168	168	137	143	144	144	197	197	246	246
17-203-15	PA	137	137	103	107	182	184	139	145	140	144	291	291	114	114	138	148	140	154	187	193	124	126	278	293	220	226	129	139	111	111	157	157	264	264	126	128	143	146	162	165	137	139	144	144	197	197	244	246
17-203-16	PA	137	137	103	106	178	184	145	145	144	153	291	294	110	114	141	144	150	166	187	189	124	124	275	287	220	226	137	145	111	113	154	154	258	264	126	126	146	146	0	0	135	137	144	144	197	197	244	246
17-203-17	PA	137	137	101	108	182	184	139	139	144	146	291	294	114	114	144	144	140	140	189	191	124	130	275	278	220	226	137	137	111	117	154	157	264	264	128	128	146	146	0	0	137	139	144	144	197	197	246	246
17-203-18	PA	137	137	107	107	184	186	145	145	144	146	294	297	114	114	135	144	140	140	189	191	124	126	278	278	220	229	137	139	111	125	157	157	262	262	128	128	146	146	162	162	133	135	144	144	197	197	246	246
17-203-19	PA	137	137	106	106	182	182	139	145	149	153	291	294	110	114	144	144	140	150	189	191	124	126	278	281	220	220	137	139	111	117	157	157	264	264	126	126	146	146	162	162	139	139	0	0	194	197	244	246
17-203-20	PA	137	137	103	103	182	184	139	145	147	153	291	291	110	114	138	144	140	154	191	191	126	132	278	278	220	226	137	139	111	111	154	160	264	264	128	128	146	146	162	165	137	137	143	144	197	197	246	246
17-203-21	PA	137	137	106	110	182	184	145	145	144	147	294	294	110	114	144	144	144	150	187	189	124	128	278	281	226	226	137	137	111	111	157	157	264	264	128	130	146	149	162	162	133	135	145	153	197	197	244	246
17-203-22	PA	137	137	103	106	182	182	139	139	153	155	294	297	114	114	138	144	148	154	189	191	124	126	281	281	220	226	137	141	111	119	154	154	262	262	128	128	146	146	165	165	137	137	145	146	194	197	246	246
17-203-23	PA	137	137	99	106	180	184	139	145	144	146	291	294	110	114	141	144	150	152	189	191	124	126	278	281	220	226	135	137	111	113	154	157	262	264	128	128	146	146	168	168	135	135	144	146	197	197	240	246
17-203-24	PA	137	140	103	107	182	184	139	145	142	146	291	291	110	114	144	144	146	150	189	189	124	124	290	299	220	226	139	141	113	119	154	154	260	260	126	128	146	149	162	165	143	145	144	144	197	197	246	246
17-203-25	PA	137	137	101	103	182	182	139	145	144	146	282	294	114	114	138	144	140	152	189	193	128	128	278	281	220	220	133	137	111	119	154	157	262	264	126	128	136	146	162	162	135	139	144	146	193	201	246	246
17-203-26	PA	137	137	101	103	180	184	139	145	147	151	291	294	110	114	138	144	142	152	189	191	122	124	275	281	220	226	133	139	111	119	154	157	262	262	128	128	146	146	162	162	135	135	144	144	197	197	244	246
17-203-28	PA	137	137	106	108	184	184	145	145	147	151	291	297	114	114	144	144	146	146	187	191	128	132	275	290	220	220	137	139	117	117	156	157	262	264	126	128	146	149	162	162	135	137	146	146	194	197	244	246
17-203-30	PA	137	137	101	101	172	182	139	145	151	155	291	291	110	114	138	138	140	148	187	191	120	126	275	278	226	226	123	129	111	117	157	157	264	264	126	128	143	146	165	165	135	137	144	144	194	197	246	246
17-288-01	PA	137	137	101	103	182	186	139	145	136	146	291	291	110	114	138	144	140	150	189	191	122	124	278	290	220	220	141	141	117	119	156	157	260	264	128	128	146	146	0	0	135	137	156	156	197	197	246	246
[truncated: 18 more columns]

## Sheet: ADSf
33	70	8	11	6	14	7	5	15	4	8
SPB_ADSf			AL	FL	GA	LA	MD	MS-Hom	MS-Tom	PA
Sample	Population	SPB2727-1	SPB2727-2	Dfr-09-1	Dfr-09-2	Dfr-16-1	Dfr-16-2	SPB3731-1	SPB3731-2	Dfr-10-1	Dfr-10-2	SPB2313-1	SPB2313-2	SPB0138-1	SPB0138-2	SPB1983-1	SPB1983-2	Dfr-24-1	Dfr-24-2	Dfr-14-1	Dfr-14-2	Dfr-17-1	Dfr-17-2	SPB2613-1	SPB2613-2	SPB1230-1	SPB1230-2	Dfr-18-1	Dfr-18-2	SPB1875-1	SPB1875-2	SPB3013-1	SPB3013-2	SPB1272-1	SPB1272-2	SPB1284-1	SPB1284-2	SPB1242-1	SPB1242-2	SPB2480-1	SPB2480-2	Dfr-06-1	Dfr-06-2	SPB1507-1	SPB1507-2	SPB2187-1	SPB2187-2	SPB1270-1	SPB1270-2
16-184-02	AL	137	143	101	103	180	182	139	145	146	153	294	294	110	114	144	148	140	150	187	189	126	126	278	278	220	226	135	139	117	119	154	154	260	264	126	128	146	146	162	165	131	137	144	145	194	197	248	248
16-184-03	AL	137	140	105	108	180	184	139	145	146	146	291	294	110	114	144	148	148	148	189	191	122	126	278	287	220	220	139	139	111	117	154	154	262	264	128	128	146	146	165	165	135	145	146	146	197	197	244	246
16-184-04	AL	137	137	99	101	184	186	139	145	144	149	291	294	114	114	144	144	140	140	189	189	124	128	278	287	220	226	129	141	111	119	154	154	254	262	128	128	146	146	162	162	137	141	144	147	193	197	246	246
16-184-05	AL	137	137	106	106	182	184	145	145	144	155	291	294	114	114	144	144	140	146	191	191	122	126	281	281	223	229	139	145	111	111	154	154	262	264	126	128	149	149	162	162	135	137	158	158	193	197	246	248
16-184-06	AL	137	137	99	106	182	184	139	145	152	153	279	294	110	114	138	144	140	152	189	191	124	124	278	290	220	226	139	139	111	117	154	154	264	264	126	128	146	146	162	165	139	143	0	0	197	197	246	246
16-184-10	AL	137	143	106	106	184	186	139	139	146	147	294	294	114	114	144	144	154	154	189	189	122	126	275	275	220	220	135	137	111	111	154	157	264	264	128	128	146	146	162	162	137	141	144	144	193	197	244	244
16-184-16	AL	137	137	99	107	182	186	145	145	146	153	291	294	114	114	138	148	148	148	187	189	122	124	278	278	217	220	137	139	111	119	151	154	262	262	126	128	146	146	162	162	135	135	148	148	197	197	246	246
16-184-18	AL	137	143	105	113	184	184	139	145	153	155	291	294	114	114	138	144	140	140	189	191	124	126	275	275	217	220	133	137	117	119	154	157	262	264	128	128	146	149	162	162	135	139	144	150	197	197	246	248
16-184-23	AL	137	137	98	103	184	186	139	145	146	147	291	291	114	114	144	144	148	148	191	193	126	126	278	278	220	226	135	137	117	119	154	154	262	264	128	128	146	149	162	162	137	139	146	146	197	197	242	246
16-184-24	AL	137	137	101	110	180	182	139	145	151	153	291	291	110	114	144	148	140	148	187	191	126	128	278	287	226	226	137	137	111	111	154	154	262	264	128	128	146	146	162	162	139	139	144	144	197	197	246	246
16-184-26	AL	137	137	106	106	182	182	139	139	151	153	291	306	114	114	144	144	140	140	187	187	122	124	278	281	220	220	129	137	111	117	154	157	264	264	128	128	146	146	162	162	135	139	146	146	197	197	246	246
16-123-02	FL	137	137	106	109	182	184	139	145	149	153	291	294	110	114	138	144	140	144	189	189	126	126	290	290	220	226	131	137	111	115	154	157	260	262	128	128	146	146	165	165	137	137	146	146	197	197	246	246
16-123-05	FL	137	137	100	106	182	184	139	145	146	147	291	294	114	114	144	148	144	148	189	191	126	128	275	275	220	226	129	139	111	119	154	157	254	262	128	128	146	146	162	162	137	137	145	146	197	197	246	246
16-123-06	FL	137	137	106	110	184	184	139	139	147	155	291	294	114	114	138	144	140	144	191	195	124	124	278	278	220	220	137	139	111	119	154	156	262	264	124	128	146	146	159	165	137	139	144	145	197	197	246	246
16-123-10	FL	137	137	101	106	184	184	145	145	144	147	291	291	114	114	144	144	140	150	189	189	122	126	290	290	220	220	141	143	111	121	157	157	260	264	126	128	146	146	162	162	137	137	144	144	197	197	246	246
16-123-15	FL	137	140	100	107	182	182	145	145	151	153	294	294	110	114	141	151	148	148	187	191	124	124	275	290	220	226	133	139	111	111	154	157	260	264	128	128	146	146	162	162	137	137	144	144	197	197	246	246
16-123-16	FL	137	137	103	106	184	184	139	145	147	155	291	294	110	114	138	144	140	140	191	195	124	126	278	278	220	220	135	143	111	117	154	154	262	262	128	128	146	146	162	165	135	139	144	145	197	197	246	248
17-350-02	GA	137	140	107	107	180	184	139	139	144	153	291	291	110	114	138	144	140	142	189	189	124	126	278	290	220	226	137	139	113	119	154	157	262	264	128	128	146	146	159	162	135	137	144	145	197	197	244	246
17-350-03	GA	137	137	101	107	182	184	139	145	151	151	291	294	114	114	144	144	140	152	189	189	122	122	278	278	220	220	135	135	111	115	154	157	260	262	128	128	146	146	159	162	135	135	144	144	197	197	246	246
17-350-04	GA	137	140	104	106	184	186	145	145	153	153	291	294	114	114	138	141	158	158	187	193	124	126	281	281	220	220	139	141	111	115	154	157	254	264	126	128	146	149	159	165	135	137	144	144	197	197	246	246
17-350-05	GA	137	137	106	106	180	182	145	145	146	152	291	294	110	114	144	144	140	146	189	195	126	126	278	281	220	226	123	141	111	111	154	154	262	264	126	128	146	146	159	165	135	139	144	144	193	197	246	246
17-350-09	GA	137	143	103	106	182	186	139	139	155	159	291	294	110	114	144	144	140	146	189	189	124	124	281	287	220	235	139	149	111	113	154	154	262	262	126	128	146	146	159	165	137	139	143	144	197	197	246	246
17-350-13	GA	137	137	106	107	182	182	139	145	146	151	291	294	114	114	144	144	148	148	189	189	124	124	278	278	226	226	135	139	117	117	154	154	262	264	126	128	146	146	159	159	135	137	144	144	194	197	246	246
17-350-14	GA	137	137	105	106	186	186	145	145	146	147	294	294	110	114	138	144	146	150	191	193	124	128	290	290	220	226	133	139	111	115	154	157	262	264	126	128	149	149	159	162	135	143	144	145	197	201	246	246
17-350-15	GA	137	137	101	103	184	186	139	139	147	153	291	291	114	114	144	144	140	148	189	193	126	128	278	278	220	226	141	141	111	115	154	154	264	264	128	128	140	146	159	162	137	139	144	144	189	197	246	246
17-350-19	GA	137	137	106	107	186	188	139	139	146	151	291	294	114	114	138	144	146	152	191	193	126	126	275	278	220	226	139	141	111	119	154	157	264	264	128	130	146	146	159	162	135	135	145	145	197	197	244	246
17-350-22	GA	137	140	103	103	184	184	139	145	146	147	291	294	110	114	144	144	140	140	187	191	124	124	278	287	220	220	129	133	111	119	154	154	262	264	126	126	146	146	162	162	135	137	145	146	197	197	246	246
17-350-23	GA	137	137	103	106	180	182	139	139	151	153	294	294	110	114	138	144	140	152	191	195	124	124	278	287	220	220	129	139	111	119	157	157	262	262	126	128	146	146	162	165	135	135	146	156	197	197	246	246
17-350-26	GA	137	137	101	106	182	182	139	139	149	153	294	294	110	114	138	148	140	140	189	193	122	128	278	287	226	226	137	141	119	119	151	154	262	264	128	128	146	146	165	165	137	139	143	145	197	197	246	246
17-350-28	GA	137	140	103	106	182	182	139	139	144	147	285	294	114	114	144	144	148	150	189	193	124	128	290	290	220	220	139	139	115	119	154	157	264	264	128	128	146	146	162	165	137	137	143	144	197	197	246	246
17-350-29	GA	137	140	101	106	180	184	139	145	142	153	291	291	110	114	144	144	140	150	187	189	124	126	278	281	220	226	133	141	117	119	154	154	262	266	128	128	146	146	162	162	137	139	144	144	194	197	246	246
17-256-03	LA	137	140	105	107	176	184	145	145	142	155	294	294	110	114	144	144	148	148	187	189	128	128	281	287	220	226	135	141	111	111	154	157	262	264	126	128	146	146	162	162	137	143	144	144	197	197	244	246
17-256-09	LA	137	137	101	106	176	182	139	145	151	155	288	291	114	120	144	144	140	150	187	191	124	126	278	281	220	226	133	135	117	119	157	157	262	264	126	128	146	146	165	165	135	139	144	145	193	197	244	246
17-256-10	LA	137	137	99	108	182	184	139	145	144	144	291	294	114	114	144	144	140	150	189	191	122	126	278	281	220	229	137	141	111	111	154	154	262	262	128	128	146	146	165	165	137	139	144	146	194	197	246	250
17-256-12	LA	137	143	103	103	182	184	139	145	149	149	294	294	110	114	144	144	140	144	189	191	126	128	278	278	220	226	133	133	111	111	156	157	262	264	126	128	146	146	162	162	137	139	144	144	194	197	246	246
17-256-14	LA	137	137	103	108	178	182	139	139	151	155	291	294	110	114	138	144	148	150	187	191	124	124	278	281	220	220	137	141	117	117	156	157	262	264	128	128	146	146	162	165	139	139	144	148	193	197	246	246
17-256-20	LA	137	140	101	104	182	182	145	145	146	147	294	297	110	114	138	148	140	148	191	191	124	126	278	278	220	226	133	139	111	117	154	157	260	266	122	128	146	146	162	162	133	135	145	145	197	197	246	248
17-256-23	LA	137	143	99	106	182	184	139	139	147	149	291	291	114	114	144	148	148	148	189	189	124	126	278	281	220	220	133	133	111	111	154	157	258	262	128	128	146	146	165	165	135	141	144	144	194	197	246	258
17-234-11	MD	137	137	101	108	182	184	139	145	151	153	291	294	110	114	148	148	140	148	189	189	126	132	281	281	220	226	133	137	111	117	154	157	254	262	128	128	146	146	162	162	135	135	144	144	194	194	244	246
17-234-12	MD	140	140	101	103	184	184	139	145	146	146	291	291	114	114	144	144	148	148	189	193	124	132	275	287	220	229	135	139	111	117	154	154	262	264	128	128	145	146	162	162	137	137	144	144	201	201	246	246
17-234-13	MD	137	137	101	106	184	184	139	145	147	147	294	294	110	114	144	144	148	148	189	189	124	128	278	290	226	226	137	139	117	119	154	154	262	264	126	126	146	146	162	162	135	145	144	144	197	197	246	246
17-234-19	MD	140	143	103	106	182	182	139	139	144	151	291	291	110	114	144	144	140	160	187	191	124	126	278	281	220	220	135	139	111	119	154	157	264	264	126	128	146	146	162	162	135	139	144	145	197	197	246	248
17-234-30	MD	137	137	106	107	184	186	139	139	144	146	291	294	114	114	144	144	152	160	191	191	124	124	275	281	220	226	129	139	111	111	154	154	262	262	126	128	146	146	165	165	135	137	146	153	197	197	246	246
16-229-01	MS-Hom	137	137	103	105	182	182	139	145	146	155	291	294	110	114	141	144	148	154	189	189	124	128	278	278	220	220	127	135	117	119	154	154	254	262	128	128	146	146	162	162	133	143	145	145	194	197	246	246
16-229-02	MS-Hom	137	140	101	108	182	184	139	139	144	156	291	291	110	114	138	144	140	148	189	191	124	124	290	290	220	226	133	139	111	119	157	157	262	264	128	128	146	146	162	165	135	137	145	146	193	197	246	246
16-229-03	MS-Hom	137	143	101	106	178	190	145	145	153	155	291	291	110	114	138	144	140	140	189	191	124	126	278	290	220	220	137	151	111	117	154	154	258	264	126	128	146	146	165	165	135	135	170	170	194	197	246	248
16-229-04	MS-Hom	137	143	101	106	184	184	139	139	146	153	291	294	110	114	144	144	150	150	189	189	124	126	275	281	226	239	133	141	111	111	154	154	262	264	128	128	146	146	162	165	135	137	146	146	193	197	246	246
16-229-05	MS-Hom	137	137	101	108	182	182	139	145	146	155	291	294	110	114	144	144	144	150	189	189	124	126	281	281	220	220	133	137	111	111	154	154	264	266	128	128	146	149	162	162	135	139	145	146	197	197	246	246
16-229-06	MS-Hom	137	140	101	109	182	183	145	145	153	155	291	294	110	114	144	144	148	150	189	189	124	128	281	290	220	220	129	137	111	119	154	160	262	264	126	126	146	146	162	162	137	137	144	144	201	201	246	246
16-229-07	MS-Hom	137	137	108	108	180	184	145	145	144	153	291	291	110	114	144	144	148	160	185	189	116	126	290	290	220	235	129	139	111	119	154	157	260	262	128	128	146	146	162	165	126	135	144	145	197	197	246	246
16-229-08	MS-Hom	137	137	98	104	184	192	139	139	140	151	291	294	114	114	144	144	144	148	189	193	126	128	278	281	220	226	135	137	111	117	154	154	262	262	128	128	146	149	162	162	139	143	144	145	197	197	244	246
16-229-09	MS-Hom	137	137	101	107	182	184	145	145	144	155	291	291	110	114	138	144	150	154	189	193	124	124	278	281	220	226	137	143	111	119	154	157	262	264	128	128	146	146	162	165	137	139	144	144	197	201	246	246
16-229-10	MS-Hom	137	137	106	107	184	184	139	145	153	153	291	294	114	114	138	144	140	140	191	191	126	126	278	281	220	226	133	133	111	111	154	154	262	262	128	128	146	146	162	162	135	137	144	144	197	197	246	246
16-229-11	MS-Hom	137	137	106	109	180	184	139	139	142	142	291	294	110	114	138	141	142	148	189	191	124	128	275	278	220	220	135	135	111	111	154	154	264	264	128	128	146	146	162	165	133	139	144	148	197	197	246	246
16-229-12	MS-Hom	137	137	107	108	178	182	139	145	153	153	291	294	114	114	138	144	140	148	191	193	124	126	275	278	220	226	129	141	111	111	154	154	264	264	126	128	146	146	162	162	133	137	147	148	197	197	246	246
16-229-13	MS-Hom	137	140	101	106	184	190	139	145	151	155	294	294	114	114	148	151	144	154	191	193	124	126	278	281	220	223	137	139	111	119	154	154	262	262	126	126	146	149	165	165	133	145	145	146	197	197	246	246
16-229-14	MS-Hom	137	137	101	106	182	182	139	145	149	156	291	291	114	114	138	151	148	150	189	191	126	130	278	281	220	226	129	135	113	119	154	154	262	266	128	128	146	149	165	165	135	137	146	154	197	197	246	246
16-229-15	MS-Hom	137	137	103	106	178	178	139	145	147	147	291	291	114	114	144	148	144	148	189	195	122	126	275	290	220	226	137	139	115	117	154	154	262	264	128	128	146	149	162	162	137	139	144	144	194	197	246	248
17-257-01	MS-Tom	137	137	105	106	182	184	139	139	144	151	291	294	110	114	144	144	140	146	191	191	122	122	278	278	220	220	127	139	111	111	154	154	262	264	122	128	146	146	162	165	141	143	144	144	197	197	246	246
17-257-08	MS-Tom	137	137	106	108	182	184	139	139	151	151	291	303	110	114	138	144	148	150	189	191	124	126	275	287	220	235	129	137	111	113	154	157	262	264	128	128	146	146	162	162	135	141	144	144	197	201	244	246
17-257-17	MS-Tom	137	137	105	107	184	184	145	145	138	146	291	291	110	114	138	148	144	148	189	189	124	124	278	281	220	220	129	149	111	111	154	154	264	264	128	128	146	146	162	162	137	137	144	148	194	197	246	246
17-257-25	MS-Tom	137	137	106	106	182	184	139	145	149	151	291	291	114	114	138	144	140	140	187	191	126	126	278	290	220	220	133	133	111	111	154	154	262	262	126	126	146	146	165	165	135	135	144	144	197	197	244	246
17-203-06	PA	137	137	103	107	182	184	139	145	144	146	294	294	114	114	138	144	140	152	189	189	120	124	278	278	226	226	129	137	111	111	154	154	262	266	128	128	146	146	162	162	135	137	146	146	197	197	246	246
17-203-07	PA	137	140	103	106	184	186	145	145	146	147	291	294	110	114	144	148	150	150	189	191	122	124	281	293	220	226	141	141	111	111	154	154	262	264	126	128	146	149	162	165	137	137	144	146	197	197	246	246
17-203-10	PA	137	137	107	108	182	184	145	145	146	151	291	291	110	114	138	138	140	146	191	191	128	132	278	290	220	220	129	136	117	119	154	157	262	264	128	128	146	149	162	162	137	137	146	146	194	197	244	246
17-203-12	PA	137	137	101	107	182	184	145	145	146	147	291	294	110	114	144	144	150	156	189	191	124	128	278	278	220	226	133	141	117	123	154	157	262	264	128	128	146	146	162	162	139	139	144	148	197	197	246	246
17-203-13	PA	137	140	101	106	182	184	139	145	144	147	294	294	110	114	135	144	148	150	189	191	124	126	275	278	220	220	137	141	117	119	156	157	262	264	128	128	146	146	162	162	133	135	144	156	194	197	240	246
17-203-14	PA	137	143	106	108	184	188	145	145	139	139	291	294	114	114	138	141	140	150	189	189	124	124	275	278	220	226	139	141	111	121	160	160	256	264	128	128	146	146	162	165	135	135	144	144	193	193	246	246
17-203-27	PA	137	137	99	103	182	184	139	145	146	153	291	294	114	114	144	148	144	144	191	191	122	124	278	290	220	226	133	135	117	119	157	157	262	264	128	128	146	146	165	165	137	139	144	144	194	201	246	246
17-203-29	PA	137	137	99	106	182	182	139	139	149	149	294	294	110	114	144	144	140	150	191	191	126	126	278	281	220	226	133	135	113	123	154	157	260	264	128	128	146	146	162	162	135	143	146	146	197	197	240	246
[truncated: 18 more columns]

## Sheet: LNDSmf
24	255	9	30	24	30	27	30	26	29	28	31
SPB_ENA_LNDSmf			AL	FL	GA	LA	MD	MS-Hol	MS-Hom	MS-Tom	PA
Sample	Population	SPB2727-1	SPB2727-2	SPB3731-1	SPB3731-2	SPB2313-1	SPB2313-2	SPB0138-1	SPB0138-2	SPB1983-1	SPB1983-2	Dfr-14-1	Dfr-14-2	Dfr-17-1	Dfr-17-2	SPB1230-1	SPB1230-2	Dfr-18-1	Dfr-18-2	SPB1875-1	SPB1875-2	SPB3013-1	SPB3013-2	SPB1272-1	SPB1272-2	SPB1284-1	SPB1284-2	SPB1242-1	SPB1242-2	SPB2187-1	SPB2187-2	SPB1270-1	SPB1270-2	SPB4422-1	SPB4422-2	SPB903595-1	SPB903595-2	SPB180144-1	SPB180144-2	SPB265317-1	SPB265317-2	SPB979494-1	SPB979494-2	SPB3702-1	SPB3702-2	SPB1278-1	SPB1278-2	SPB1534-1	SPB1534-2
16-184-01	AL	137	137	139	145	291	294	110	114	144	144	189	189	122	126	220	226	137	139	111	115	154	157	262	264	128	128	146	146	197	201	246	246	230	230	0	0	178	178	0	0	207	210	105	105	106	106	124	127
16-184-02	AL	137	143	139	145	294	294	110	114	144	148	187	189	126	126	220	226	135	139	117	119	154	154	260	264	126	128	146	146	194	197	248	248	230	230	272	272	178	178	384	386	207	210	97	106	106	106	120	120
16-184-03	AL	137	140	139	145	291	294	110	114	144	148	189	191	122	126	220	220	139	139	111	117	154	154	262	264	128	128	146	146	197	197	244	246	230	230	272	272	178	180	0	0	201	210	105	105	106	106	118	121
16-184-04	AL	137	137	139	145	291	294	114	114	144	144	189	189	124	128	220	226	129	141	111	119	154	154	254	262	128	128	146	146	193	197	246	246	230	230	272	272	178	178	388	388	207	213	105	105	106	106	121	121
16-184-05	AL	137	137	145	145	291	294	114	114	144	144	191	191	122	126	223	229	139	145	111	111	154	154	262	264	126	128	149	149	193	197	246	248	0	0	0	0	178	178	384	384	207	210	105	111	106	106	127	127
16-184-06	AL	137	137	139	145	279	294	110	114	138	144	189	191	124	124	220	226	139	139	111	117	154	154	264	264	126	128	146	146	197	197	246	246	226	230	272	272	178	178	384	386	207	207	105	105	106	106	118	118
16-184-07	AL	137	137	139	139	294	294	114	114	144	144	191	191	124	124	220	220	139	141	111	111	157	157	264	264	128	128	146	146	193	197	246	248	228	230	0	0	176	178	384	388	207	210	105	105	106	108	121	121
16-184-08	AL	137	137	139	145	291	291	110	114	144	144	191	191	126	126	220	220	139	141	111	111	154	157	262	264	126	128	146	146	197	197	244	248	230	230	272	272	178	178	384	384	210	210	105	105	106	108	118	121
16-184-09	AL	137	146	139	145	294	294	110	114	144	148	189	189	124	124	220	237	135	139	111	117	156	157	264	264	126	128	146	146	197	197	246	246	230	230	272	272	176	176	384	386	207	210	105	105	106	106	118	121
16-184-10	AL	137	143	139	139	294	294	114	114	144	144	189	189	122	126	220	220	135	137	111	111	154	157	264	264	128	128	146	146	193	197	244	244	230	230	0	0	178	178	382	386	207	210	105	105	106	106	121	121
16-184-11	AL	137	137	139	145	291	294	114	114	144	144	189	189	122	122	220	226	131	133	113	121	157	157	260	262	128	128	146	149	197	197	246	246	230	230	272	272	178	178	384	386	207	210	99	105	106	106	121	127
16-184-12	AL	137	137	139	139	291	291	110	114	148	148	187	193	122	124	220	226	133	133	111	117	154	156	264	264	126	128	146	146	197	197	246	246	230	230	272	272	176	178	384	388	207	210	105	105	106	106	121	121
16-184-13	AL	137	143	139	145	294	300	110	114	138	148	189	189	124	126	220	220	129	135	111	111	154	154	262	262	128	130	146	146	197	197	246	246	230	230	272	272	176	178	386	386	207	210	105	105	106	106	118	121
16-184-14	AL	137	143	139	139	291	294	114	114	138	144	189	189	124	126	220	220	135	143	111	119	154	157	262	264	128	128	146	146	197	197	246	246	230	230	272	272	178	178	386	386	207	210	93	105	106	106	121	127
16-184-15	AL	137	137	145	145	294	294	110	114	144	144	187	193	124	126	217	226	133	139	111	111	154	157	262	262	128	128	146	146	197	197	246	246	230	230	272	272	178	178	384	384	207	210	105	105	106	106	118	118
16-184-16	AL	137	137	145	145	291	294	114	114	138	148	187	189	122	124	217	220	137	139	111	119	151	154	262	262	126	128	146	146	197	197	246	246	230	230	0	0	178	178	0	0	207	210	105	105	0	0	118	118
16-184-17	AL	137	137	139	139	291	294	110	114	138	144	189	189	124	126	220	237	129	129	117	119	154	157	262	264	128	128	146	146	197	197	246	246	229	230	272	272	178	180	384	384	207	210	105	105	106	106	121	121
16-184-18	AL	137	143	139	145	291	294	114	114	138	144	189	191	124	126	217	220	133	137	117	119	154	157	262	264	128	128	146	149	197	197	246	248	0	0	0	0	178	178	0	0	210	210	93	102	0	0	121	121
16-184-19	AL	137	137	139	145	291	294	110	114	138	144	189	191	122	122	220	226	137	139	111	117	154	157	262	264	128	128	146	146	193	197	246	246	230	230	0	0	178	178	0	0	207	210	105	117	0	0	121	121
16-184-20	AL	137	140	139	145	294	294	110	114	138	144	189	189	124	128	220	226	123	139	111	119	157	157	262	264	128	128	146	146	194	194	244	246	230	230	0	0	178	178	0	0	207	207	105	108	104	106	0	0
16-184-21	AL	137	137	139	145	294	294	110	114	148	154	189	191	124	126	226	226	133	137	111	119	154	154	260	264	128	128	146	146	197	197	246	246	230	230	272	272	178	178	384	386	210	213	105	105	106	110	121	127
16-184-22	AL	137	143	139	145	294	294	110	114	144	144	189	193	126	132	220	226	137	137	111	119	157	157	262	264	128	128	146	149	197	197	240	246	230	230	272	272	178	178	386	388	210	210	93	105	106	106	118	121
16-184-23	AL	137	137	139	145	291	291	114	114	144	144	191	193	126	126	220	226	135	137	117	119	154	154	262	264	128	128	146	149	197	197	242	246	230	230	0	0	178	178	0	0	0	0	96	105	106	106	118	127
16-184-24	AL	137	137	139	145	291	291	110	114	144	148	187	191	126	128	226	226	137	137	111	111	154	154	262	264	128	128	146	146	197	197	246	246	229	230	272	272	178	180	384	386	210	210	99	105	106	106	121	121
16-184-25	AL	137	137	145	145	291	297	110	114	138	144	189	191	122	126	220	220	129	139	111	117	154	154	264	264	128	128	146	149	193	197	246	246	230	230	0	0	178	178	384	388	210	210	105	105	106	110	124	124
16-184-26	AL	137	137	139	139	291	306	114	114	144	144	187	187	122	124	220	220	129	137	111	117	154	157	264	264	128	128	146	146	197	197	246	246	230	230	272	275	176	178	390	394	207	213	105	105	106	108	121	127
16-184-27	AL	137	137	139	139	294	294	110	114	144	144	189	191	126	130	226	226	139	139	111	111	154	154	264	264	128	128	146	149	194	197	246	246	230	230	272	272	178	178	384	384	207	207	105	105	106	106	118	121
16-184-28	AL	137	137	139	145	297	300	110	114	144	144	187	189	124	124	220	220	127	137	111	111	154	157	262	262	126	128	146	146	194	197	246	246	230	230	272	272	176	178	384	388	210	210	105	108	106	106	121	121
16-184-29	AL	137	137	145	145	291	291	114	114	148	148	187	189	124	126	220	220	133	145	111	111	154	154	262	262	128	128	146	149	197	197	246	246	230	230	272	275	178	180	386	390	210	210	96	105	106	106	118	121
16-184-30	AL	137	137	139	145	291	291	110	114	144	144	191	191	122	128	220	220	137	139	111	119	154	157	254	266	128	128	146	146	197	197	246	246	230	230	272	275	178	178	386	386	207	207	105	105	106	106	121	127
16-123-01	FL	137	137	139	145	291	294	114	114	144	151	189	191	122	124	220	220	137	143	111	111	154	154	262	264	126	126	146	146	197	197	246	246	230	230	272	272	176	178	386	388	207	210	105	105	106	106	118	124
16-123-02	FL	137	137	139	145	291	294	110	114	138	144	189	189	126	126	220	226	131	137	111	115	154	157	260	262	128	128	146	146	197	197	246	246	230	230	272	272	178	180	390	390	207	207	105	105	106	108	121	127
16-123-03	FL	137	140	139	139	291	294	110	114	144	150	189	191	124	126	220	220	139	139	111	115	154	154	262	264	128	128	146	146	197	197	246	246	230	230	272	272	178	178	0	0	207	207	93	105	106	106	124	127
16-123-04	FL	137	137	139	139	291	294	110	114	144	148	193	195	126	126	220	220	133	139	117	117	154	154	262	264	126	128	146	146	197	197	246	246	230	230	272	275	176	178	384	384	204	207	105	108	106	106	118	127
16-123-05	FL	137	137	139	145	291	294	114	114	144	148	189	191	126	128	220	226	129	139	111	119	154	157	254	262	128	128	146	146	197	197	246	246	230	230	272	275	178	178	382	388	207	210	93	105	106	106	121	121
16-123-06	FL	137	137	139	139	291	294	114	114	138	144	191	195	124	124	220	220	137	139	111	119	154	156	262	264	124	128	146	146	197	197	246	246	230	230	272	272	176	178	386	386	210	210	105	105	106	108	118	127
16-123-07	FL	137	137	139	139	294	294	110	114	144	151	189	189	124	124	220	226	133	139	119	119	154	154	262	262	128	128	146	149	197	197	246	246	230	230	272	272	178	178	384	386	207	210	105	105	106	108	118	124
16-123-08	FL	137	140	139	145	279	294	110	114	138	144	187	191	126	128	220	226	129	137	111	111	154	154	260	262	128	128	146	149	194	197	246	246	230	230	272	275	178	178	386	388	207	210	99	105	106	106	118	121
16-123-09	FL	137	137	139	139	291	294	110	114	148	151	189	193	122	124	220	226	139	143	111	115	154	154	262	264	128	128	146	149	193	197	246	246	230	230	272	275	178	178	0	0	207	207	105	108	106	108	118	121
16-123-10	FL	137	137	145	145	291	291	114	114	144	144	189	189	122	126	220	220	141	143	111	121	157	157	260	264	126	128	146	146	197	197	246	246	230	230	272	272	178	178	384	388	207	207	105	105	106	106	121	121
16-123-11	FL	137	137	139	139	294	294	110	114	138	144	189	193	120	124	221	230	130	138	111	111	151	154	262	264	126	128	146	146	197	197	246	248	230	230	272	272	178	180	388	388	210	210	105	105	106	106	121	127
16-123-12	FL	137	137	139	139	291	291	114	114	138	144	189	191	122	122	220	226	133	137	111	117	154	154	260	262	126	128	146	146	194	197	246	248	230	230	272	272	178	178	384	386	207	207	99	108	106	106	121	130
16-123-13	FL	137	137	139	139	294	294	110	114	144	144	191	193	124	126	226	226	131	133	111	115	154	154	262	264	126	128	146	146	197	197	246	246	230	230	272	272	178	178	386	388	210	210	105	105	106	106	118	121
16-123-14	FL	137	137	139	145	291	291	114	114	144	144	185	189	124	126	220	226	139	139	117	119	154	157	262	264	126	128	146	146	197	197	246	246	230	230	272	275	178	178	384	384	207	210	105	105	106	106	118	121
16-123-15	FL	137	140	145	145	294	294	110	114	141	151	187	191	124	124	220	226	133	139	111	111	154	157	260	264	128	128	146	146	197	197	246	246	230	230	272	272	178	178	388	390	207	207	105	105	106	106	118	121
16-123-16	FL	137	137	139	145	291	294	110	114	138	144	191	195	124	126	220	220	135	143	111	117	154	154	262	262	128	128	146	146	197	197	246	248	230	230	272	272	176	178	384	386	210	210	105	105	106	108	121	127
16-123-17	FL	137	137	139	145	291	291	114	114	144	144	191	195	122	126	220	226	137	137	111	111	154	154	260	260	126	128	146	146	197	197	246	246	230	230	272	275	178	178	384	386	207	210	105	105	106	106	118	124
16-123-18	FL	137	137	139	145	291	294	110	114	144	144	189	189	124	124	220	220	137	145	111	119	154	154	262	262	124	126	146	149	197	197	246	246	230	230	272	272	178	178	384	384	207	210	105	105	106	108	127	127
16-123-19	FL	137	140	139	145	291	291	110	114	141	148	191	193	120	126	226	229	133	139	111	119	154	157	262	262	124	128	146	146	194	197	248	248	230	230	272	272	178	178	386	388	207	210	105	105	106	106	118	121
16-123-20	FL	137	137	139	145	288	291	110	114	138	151	189	191	124	126	220	220	131	139	111	117	154	157	260	260	124	126	146	146	194	197	246	246	230	230	272	272	178	178	384	390	207	210	105	105	106	106	121	127
16-123-21	FL	137	137	139	139	291	291	114	118	138	138	189	191	124	126	220	226	133	137	111	119	154	157	260	262	124	126	146	146	197	197	246	246	230	230	272	275	180	180	384	386	192	207	105	105	106	106	121	127
16-123-22	FL	137	137	145	145	291	291	110	114	144	148	189	193	122	124	226	226	129	137	111	117	154	154	260	264	124	126	146	146	193	197	244	246	230	230	272	272	178	178	384	386	207	207	105	105	106	106	118	121
16-123-23	FL	137	137	139	145	291	291	110	114	144	148	189	193	122	126	220	229	131	149	117	117	154	156	258	262	126	126	146	146	197	197	244	246	230	230	272	275	176	178	393	393	207	210	105	105	106	106	121	127
16-123-24	FL	137	137	139	139	282	294	114	114	138	148	189	189	124	124	220	220	137	139	111	111	154	154	260	262	126	126	146	146	197	197	246	246	230	230	272	275	176	178	382	382	207	210	105	108	106	106	118	121
17-350-01	GA	137	140	145	145	291	291	114	114	144	144	189	191	124	126	226	226	129	137	111	113	154	157	260	264	126	128	146	146	194	194	246	246	230	230	272	272	178	178	386	392	207	207	105	105	106	106	121	127
17-350-02	GA	137	140	139	139	291	291	110	114	138	144	189	189	124	126	220	226	137	139	113	119	154	157	262	264	128	128	146	146	197	197	244	246	230	230	272	272	178	178	386	388	207	210	105	105	106	108	121	121
17-350-03	GA	137	137	139	145	291	294	114	114	144	144	189	189	122	122	220	220	135	135	111	115	154	157	260	262	128	128	146	146	197	197	246	246	230	230	272	275	178	178	0	0	207	210	105	108	106	106	118	121
17-350-04	GA	137	140	145	145	291	294	114	114	138	141	187	193	124	126	220	220	139	141	111	115	154	157	254	264	126	128	146	149	197	197	246	246	230	230	272	275	176	178	388	388	207	207	105	105	106	106	121	121
17-350-05	GA	137	137	145	145	291	294	110	114	144	144	189	195	126	126	220	226	123	141	111	111	154	154	262	264	126	128	146	146	193	197	246	246	230	230	272	272	176	178	390	390	210	213	105	105	106	108	118	121
17-350-06	GA	137	140	139	145	291	294	110	114	144	145	187	191	124	128	220	226	129	137	111	119	154	157	264	264	126	128	143	146	197	197	244	246	230	230	272	272	172	178	384	384	207	207	105	105	106	106	121	121
17-350-07	GA	137	143	139	145	294	300	110	114	144	144	189	193	126	130	220	220	137	141	111	117	154	157	260	264	128	128	146	149	194	197	244	246	229	230	272	275	176	178	384	386	207	210	105	105	106	106	118	121
17-350-08	GA	137	137	139	145	282	297	114	114	138	144	191	191	122	126	220	226	129	137	113	117	154	163	264	264	126	128	146	149	193	194	246	246	229	230	272	272	178	178	382	384	210	210	93	105	106	108	121	121
17-350-09	GA	137	143	139	139	291	294	110	114	144	144	189	189	124	124	220	235	139	149	111	113	154	154	262	262	126	128	146	146	197	197	246	246	230	230	272	272	176	178	386	388	210	210	105	105	106	106	121	121
17-350-10	GA	137	143	145	145	291	300	110	114	144	151	189	191	126	130	226	226	135	137	111	111	154	157	262	262	128	128	146	149	197	197	244	246	230	230	272	272	178	178	386	388	207	210	93	105	106	106	121	121
17-350-11	GA	137	140	139	145	282	294	110	114	140	144	187	189	126	126	220	226	137	139	111	117	154	154	262	264	128	128	146	146	197	197	246	246	230	230	272	272	178	178	384	386	207	207	102	105	106	106	121	124
17-350-12	GA	137	137	145	145	294	294	114	114	138	148	189	189	124	124	220	220	141	143	119	119	154	154	262	264	126	128	146	146	197	197	246	246	230	230	272	272	178	178	386	388	207	210	105	105	106	106	121	121
17-350-13	GA	137	137	139	145	291	294	114	114	144	144	189	189	124	124	226	226	135	139	117	117	154	154	262	264	126	128	146	146	194	197	246	246	230	230	272	272	178	178	382	388	210	210	105	105	106	106	121	127
17-350-14	GA	137	137	145	145	294	294	110	114	138	144	191	193	124	128	220	226	133	139	111	115	154	157	262	264	126	128	149	149	197	201	246	246	230	230	272	272	178	178	384	386	207	210	105	105	106	106	118	121
17-350-15	GA	137	137	139	139	291	291	114	114	144	144	189	193	126	128	220	226	141	141	111	115	154	154	264	264	128	128	140	146	189	197	246	246	230	230	272	272	178	178	384	384	210	210	105	105	106	110	118	124
17-350-16	GA	137	137	139	139	294	294	110	114	144	144	189	191	126	132	220	220	133	133	111	111	157	157	262	262	126	128	146	149	197	197	246	246	230	230	272	275	178	178	384	388	207	207	105	108	106	106	121	124
17-350-17	GA	137	137	139	139	291	294	114	114	138	144	187	189	128	132	220	226	133	139	115	117	151	154	262	264	128	128	146	146	197	201	246	246	230	230	272	272	178	178	388	390	207	210	105	105	106	110	121	121
17-350-18	GA	137	140	145	145	291	291	110	114	138	144	189	191	124	124	220	220	137	137	111	117	154	157	260	266	128	130	146	149	193	193	246	246	228	230	272	272	176	178	386	386	198	210	105	105	106	106	118	121
17-350-19	GA	137	137	139	139	291	294	114	114	138	144	191	193	126	126	220	226	139	141	111	119	154	157	264	264	128	130	146	146	197	197	244	246	230	230	272	272	178	178	386	386	207	207	105	105	106	106	118	124
17-350-20	GA	137	140	139	145	294	294	114	114	138	144	189	191	124	126	220	226	129	141	111	119	154	154	262	264	128	130	146	149	193	197	246	246	230	230	275	275	178	178	376	384	210	210	105	105	106	106	121	127
17-350-21	GA	137	137	139	139	291	291	110	114	151	151	189	193	124	128	220	226	131	139	111	111	154	157	262	264	126	128	146	146	194	197	246	246	230	230	272	272	178	178	386	386	210	210	105	105	106	106	121	127
17-350-22	GA	137	140	139	145	291	294	110	114	144	144	187	191	124	124	220	220	129	133	111	119	154	154	262	264	126	126	146	146	197	197	246	246	230	230	272	275	178	178	384	384	207	210	105	105	106	114	118	127
17-350-23	GA	137	137	139	139	294	294	110	114	138	144	191	195	124	124	220	220	129	139	111	119	157	157	262	262	126	128	146	146	197	197	246	246	229	230	272	272	178	178	388	388	207	210	99	105	106	106	124	127
17-350-24	GA	137	137	139	145	294	294	110	114	144	144	189	193	124	124	220	223	135	139	111	113	154	157	262	264	126	128	146	146	197	197	246	246	230	230	272	272	178	182	388	394	207	207	105	105	106	106	121	127
17-350-25	GA	137	137	139	139	291	294	114	114	144	144	191	191	124	128	220	226	133	137	117	119	154	156	262	264	126	128	146	146	197	197	246	246	230	230	272	272	178	178	384	388	210	210	105	105	106	106	121	127
17-350-26	GA	137	137	139	139	294	294	110	114	138	148	189	193	122	128	226	226	137	141	119	119	151	154	262	264	128	128	146	146	197	197	246	246	230	230	272	272	176	178	386	386	210	213	105	105	104	106	118	127
17-350-27	GA	137	137	139	145	291	297	110	114	144	144	189	191	124	128	220	226	137	137	111	111	154	157	264	264	126	128	146	146	197	201	246	246	230	230	272	272	176	178	384	386	207	210	105	105	106	106	121	124
17-350-28	GA	137	140	139	139	285	294	114	114	144	144	189	193	124	128	220	220	139	139	115	119	154	157	264	264	128	128	146	146	197	197	246	246	229	230	272	272	178	178	386	386	207	210	105	105	106	106	118	121
17-350-29	GA	137	140	139	145	291	291	110	114	144	144	187	189	124	126	220	226	133	141	117	119	154	154	262	266	128	128	146	146	194	197	246	246	230	230	272	272	176	178	388	388	207	207	105	105	106	108	121	127
17-350-30	GA	137	137	139	139	291	294	110	114	144	151	189	191	126	126	220	220	129	133	111	119	154	154	260	262	128	128	146	149	197	201	246	246	230	230	272	272	176	176	384	384	210	210	93	105	106	110	118	121
17-256-01	LA	137	137	139	139	291	294	114	114	144	151	189	191	124	126	220	226	129	139	113	117	156	157	254	264	126	128	146	149	193	194	246	246	230	230	272	275	178	178	384	386	207	210	105	105	106	106	120	120
17-256-02	LA	137	137	139	145	291	294	110	114	141	144	189	189	126	130	220	226	137	139	111	111	154	157	264	264	128	128	146	146	193	197	246	246	230	230	272	275	178	178	388	388	207	207	105	105	106	106	118	121
17-256-03	LA	137	140	145	145	294	294	110	114	144	144	187	189	128	128	220	226	135	141	111	111	154	157	262	264	126	128	146	146	197	197	244	246	230	230	272	272	178	178	388	388	210	210	105	105	106	106	121	121
17-256-04	LA	137	137	145	145	291	300	114	114	138	144	189	189	126	132	226	226	133	137	111	115	154	154	264	264	128	128	146	146	197	197	246	246	230	230	272	275	178	178	384	384	207	210	105	105	106	110	121	127
17-256-05	LA	137	137	145	145	291	291	110	114	138	144	189	193	126	128	220	226	137	139	111	117	154	157	262	264	126	128	146	146	193	197	246	246	229	230	0	0	182	182	386	388	210	210	93	105	104	106	121	127
17-256-06	LA	137	137	139	139	291	291	114	114	138	138	185	189	126	130	220	226	123	129	111	119	154	154	262	262	128	128	146	149	197	197	246	248	230	230	272	275	178	178	386	386	207	210	105	108	106	106	121	121
17-256-08	LA	137	137	139	139	294	297	110	114	144	144	187	191	124	126	220	226	137	153	111	119	154	154	258	264	128	128	146	146	193	193	246	246	230	230	272	275	178	178	386	386	201	207	105	105	106	106	121	121
17-256-09	LA	137	137	139	145	288	291	114	120	144	144	187	191	124	126	220	226	133	135	117	119	157	157	262	264	126	128	146	146	193	197	244	246	230	230	272	272	178	178	386	390	207	207	105	105	106	106	121	121
17-256-10	LA	137	137	139	145	291	294	114	114	144	144	189	191	122	126	220	229	137	141	111	111	154	154	262	262	128	128	146	146	194	197	246	250	230	232	0	0	176	176	386	388	207	210	105	105	106	106	118	121
17-256-11	LA	137	137	139	145	291	294	110	114	138	151	191	191	124	124	226	226	135	139	111	119	154	154	262	264	126	128	149	149	197	197	246	246	230	230	272	272	178	178	388	388	207	210	105	105	106	106	118	127
17-256-12	LA	137	143	139	145	294	294	110	114	144	144	189	191	126	128	220	226	133	133	111	111	156	157	262	264	126	128	146	146	194	197	246	246	226	230	272	272	178	180	386	388	207	210	105	105	106	106	121	127
17-256-14	LA	137	137	139	139	291	294	110	114	138	144	187	191	124	124	220	220	137	141	117	117	156	157	262	264	128	128	146	146	193	197	246	246	230	230	272	272	178	178	382	384	207	210	105	105	106	108	118	127
17-256-15	LA	137	137	139	139	291	294	110	114	144	144	189	193	116	126	220	226	135	139	111	111	154	154	262	264	128	128	146	146	197	197	246	246	230	230	272	272	176	178	384	386	207	207	105	105	106	110	118	121
17-256-16	LA	137	137	139	145	291	291	110	114	144	144	189	189	124	128	220	226	129	137	111	117	154	157	264	264	128	128	146	146	197	197	246	246	230	230	272	272	178	178	386	388	207	210	105	105	106	106	115	127
17-256-17	LA	137	137	139	145	291	294	114	114	144	144	187	189	124	132	220	226	135	137	111	111	154	154	262	264	126	128	146	146	197	201	246	246	229	230	272	272	178	178	384	384	207	210	105	105	106	106	121	121
17-256-18	LA	137	137	139	139	291	294	110	114	144	148	189	191	124	126	220	226	133	133	111	111	154	157	262	262	128	128	143	146	193	197	246	246	230	230	272	272	178	178	386	388	198	207	105	105	106	106	118	121
17-256-20	LA	137	140	145	145	294	297	110	114	138	148	191	191	124	126	220	226	133	139	111	117	154	157	260	266	122	128	146	146	197	197	246	248	230	230	272	275	178	180	386	390	207	210	105	105	106	110	118	121
17-256-21	LA	143	143	139	145	291	294	110	114	138	140	187	189	122	126	220	226	133	139	111	111	154	154	262	266	126	128	146	149	197	197	244	246	230	230	272	272	178	178	386	386	207	210	105	105	106	106	121	124
17-256-22	LA	137	137	139	139	291	297	114	114	138	144	191	191	122	126	220	226	137	139	111	119	154	156	262	264	126	130	146	146	197	197	246	246	228	230	272	272	176	178	386	390	207	207	105	105	106	106	118	121
17-256-23	LA	137	143	139	139	291	291	114	114	144	148	189	189	124	126	220	220	133	133	111	111	154	157	258	262	128	128	146	146	194	197	246	258	230	230	272	272	178	178	384	386	207	210	105	105	106	106	121	121
17-256-24	LA	137	137	139	145	291	297	110	114	144	148	187	191	124	126	220	229	135	141	111	111	154	157	260	262	128	128	146	149	197	197	240	246	230	230	272	275	178	178	384	388	207	207	96	105	106	106	121	121
17-256-25	LA	137	137	139	139	291	294	110	114	138	141	187	189	126	130	226	226	133	139	111	117	154	157	254	262	128	128	146	149	197	197	246	250	229	230	272	272	176	178	384	386	207	207	105	105	106	106	121	124
17-256-26	LA	137	137	139	145	294	300	114	114	144	144	191	191	124	132	220	226	133	143	111	113	154	154	262	264	128	128	146	146	193	193	246	248	229	230	272	275	178	178	386	386	207	210	105	105	106	106	0	0
17-256-27	LA	137	137	139	145	279	294	110	114	138	144	191	193	124	128	226	226	129	137	111	111	154	157	262	264	124	128	146	146	197	197	246	246	230	230	272	272	178	178	390	390	207	210	93	105	106	110	118	121
17-256-28	LA	137	140	139	145	291	291	110	114	142	148	189	191	122	128	220	229	133	139	111	119	154	154	262	264	126	126	146	146	197	197	246	246	230	230	272	272	178	178	382	388	207	207	105	105	106	110	118	118
17-256-29	LA	137	137	145	145	291	294	110	114	138	144	187	193	126	128	220	226	131	139	111	117	154	157	262	264	126	128	146	149	193	197	246	246	230	230	272	272	178	178	386	388	207	210	93	105	106	106	118	121
17-256-30	LA	137	137	139	145	294	294	114	114	138	144	189	191	124	128	220	220	137	137	111	117	154	154	264	264	126	128	146	146	197	197	244	246	230	230	272	272	178	178	386	386	207	207	105	105	106	106	118	118
17-234-01	MD	137	137	139	145	291	291	110	114	144	148	187	187	122	126	220	226	135	139	111	115	154	157	264	264	126	128	146	149	197	197	246	246	230	230	272	272	178	178	384	384	207	210	105	105	106	106	121	124
17-234-02	MD	137	137	145	145	291	294	114	114	144	151	191	191	124	126	220	220	133	137	111	119	154	156	262	262	128	128	146	146	194	197	244	246	230	230	272	275	176	178	386	386	210	210	105	111	106	106	121	127
17-234-03	MD	137	140	139	145	291	294	110	114	138	148	189	189	124	124	220	220	137	139	111	119	154	154	262	262	126	126	136	146	197	197	244	246	230	230	272	272	176	178	384	386	207	207	105	105	106	106	121	121
17-234-04	MD	137	137	139	145	294	303	110	114	138	138	189	189	126	126	220	226	137	139	111	117	154	154	260	262	128	128	146	146	193	197	246	246	228	230	272	272	176	178	384	386	210	210	105	105	106	106	121	121
17-234-05	MD	137	137	139	139	291	294	110	114	138	144	191	191	124	126	220	220	137	139	111	119	154	157	262	262	128	128	146	146	194	194	246	246	230	246	272	275	178	178	382	386	207	210	105	105	106	106	121	121
17-234-06	MD	137	140	139	145	291	291	110	114	144	148	187	189	124	126	220	226	139	139	111	119	154	154	262	264	126	128	146	146	197	197	240	246	230	230	272	275	178	178	384	384	210	210	105	105	106	120	121	121
17-234-07	MD	137	137	145	145	294	294	114	114	138	138	189	191	124	126	220	226	137	141	111	123	154	157	259	262	128	128	146	146	197	197	244	248	230	230	272	272	176	180	386	386	207	210	105	105	106	108	121	121
17-234-08	MD	137	137	139	145	291	294	114	114	144	144	187	189	124	124	220	220	137	139	111	119	154	154	262	264	126	128	146	146	193	197	246	246	230	230	272	275	176	178	382	384	207	210	105	105	106	106	124	127
17-234-09	MD	137	140	139	145	291	294	110	114	140	148	187	189	124	126	220	220	133	141	111	121	154	157	264	264	128	128	146	146	197	197	244	248	230	230	272	275	176	176	384	384	207	210	105	105	106	106	121	121
17-234-10	MD	137	137	145	145	291	294	114	114	144	144	189	193	122	124	220	220	127	133	111	119	154	154	262	262	128	128	146	146	193	197	246	246	230	230	272	272	178	178	384	384	207	210	105	105	106	106	121	127
17-234-11	MD	137	137	139	145	291	294	110	114	148	148	189	189	126	132	220	226	133	137	111	117	154	157	254	262	128	128	146	146	194	194	244	246	230	230	272	272	176	176	386	386	207	210	105	105	106	110	121	121
17-234-12	MD	140	140	139	145	291	291	114	114	144	144	189	193	124	132	220	229	135	139	111	117	154	154	262	264	128	128	145	146	201	201	246	246	230	230	272	272	178	178	384	384	207	210	105	105	106	106	121	130
17-234-13	MD	137	137	139	145	294	294	110	114	144	144	189	189	124	128	226	226	137	139	117	119	154	154	262	264	126	126	146	146	197	197	246	246	230	230	272	275	178	178	386	386	207	210	105	105	106	106	121	121
17-234-14	MD	137	137	145	145	291	294	114	114	144	148	189	191	126	126	217	226	137	139	111	119	154	154	264	264	126	128	146	146	197	197	246	246	230	230	272	272	176	178	382	386	210	210	105	105	106	110	121	121
17-234-15	MD	137	143	139	145	291	294	110	114	141	144	189	191	124	126	226	226	125	129	119	119	154	157	262	262	128	128	146	146	197	197	246	246	230	230	272	275	178	178	386	386	207	210	105	105	106	106	118	121
17-234-16	MD	137	137	145	145	294	294	110	114	138	144	189	189	124	124	220	220	133	145	111	119	154	160	260	262	128	130	146	146	197	197	244	246	230	230	272	272	178	178	0	0	207	210	105	105	106	106	118	121
17-234-17	MD	137	137	139	139	279	291	114	114	144	144	189	189	122	128	220	226	137	139	111	111	154	157	262	262	128	130	146	149	197	201	246	246	230	230	272	272	178	178	382	388	207	210	105	105	106	106	118	124
17-234-18	MD	137	137	145	145	291	294	114	114	144	144	191	191	122	124	220	226	137	141	111	111	154	154	262	264	128	128	146	146	193	197	246	246	230	230	272	275	178	178	384	386	207	213	105	105	106	106	127	127
17-234-19	MD	140	143	139	139	291	291	110	114	144	144	187	191	124	126	220	220	135	139	111	119	154	157	264	264	126	128	146	146	197	197	246	248	230	230	272	272	178	178	386	386	210	210	105	108	106	106	121	127
17-234-20	MD	137	137	145	145	291	294	114	114	144	148	191	191	124	126	220	220	139	141	117	121	154	154	264	266	128	128	146	146	197	197	246	246	232	232	272	275	178	178	384	388	207	210	105	108	106	106	121	121
17-234-21	MD	137	137	145	145	291	291	110	114	144	151	193	193	124	126	220	220	123	143	111	123	154	157	262	264	128	128	146	146	193	197	246	248	230	230	268	272	178	178	384	384	207	210	105	105	106	106	121	127
17-234-22	MD	137	143	139	145	291	294	110	114	138	144	189	191	122	126	220	226	133	139	111	117	154	157	262	262	126	128	146	146	197	197	244	246	230	230	272	275	178	178	384	384	207	207	105	105	106	106	121	121
17-234-23	MD	137	137	139	139	291	294	114	114	144	151	189	189	126	126	220	220	137	141	111	119	154	160	262	262	126	128	146	146	197	197	246	246	230	230	272	275	176	178	0	0	207	210	105	105	106	112	121	127
17-234-24	MD	137	140	139	145	291	294	114	114	138	144	189	191	124	124	220	226	137	137	111	111	154	156	264	264	128	128	146	152	197	197	246	246	230	230	272	272	176	178	386	386	207	210	105	108	106	108	118	121
17-234-25	MD	137	143	145	145	291	291	110	114	144	144	189	191	122	126	220	220	139	141	111	119	156	157	262	264	128	128	146	146	193	193	246	246	230	230	272	272	178	178	382	384	207	210	105	105	106	108	121	124
17-234-26	MD	137	137	145	145	291	291	110	114	144	144	191	191	122	126	220	226	129	133	117	119	154	157	258	264	128	128	146	149	193	197	246	246	228	230	272	272	178	178	382	384	210	210	105	105	106	106	121	127
17-234-27	MD	140	143	145	145	291	294	114	114	138	148	191	191	124	124	220	226	137	137	117	117	157	157	264	264	126	126	146	146	189	197	246	246	230	230	272	272	178	178	382	384	204	207	96	105	106	106	118	121
17-234-28	MD	137	137	145	145	291	291	110	114	144	144	187	193	126	126	220	226	139	141	111	119	156	157	262	264	128	128	146	146	194	197	246	246	230	230	272	272	178	178	382	384	210	210	105	105	106	106	120	120
17-234-29	MD	137	140	139	145	291	291	114	114	144	144	191	191	122	124	220	226	139	141	111	111	157	157	262	264	126	128	146	146	193	197	244	246	230	230	266	272	178	178	382	382	210	210	105	105	106	108	121	121
17-234-30	MD	137	137	139	139	291	294	114	114	144	144	191	191	124	124	220	226	129	139	111	111	154	154	262	262	126	128	146	146	197	197	246	246	230	230	272	272	178	178	382	388	207	210	105	105	106	108	121	121
17-260-01	MS-Hol	137	137	139	145	294	294	114	114	138	148	189	191	122	126	220	226	137	149	119	119	154	157	254	264	128	128	146	146	194	197	246	246	230	230	272	272	176	180	382	384	207	210	93	105	106	106	124	127
17-260-02	MS-Hol	137	137	139	145	294	294	110	114	132	144	189	191	122	126	220	220	133	135	111	119	154	157	262	264	128	128	146	149	197	197	244	246	230	230	272	272	178	178	382	384	207	210	105	105	106	106	118	121
17-260-03	MS-Hol	137	137	139	145	291	291	114	114	144	148	191	191	122	126	220	220	137	139	111	113	154	157	262	264	128	128	146	146	197	197	246	246	230	230	272	272	176	178	384	388	207	207	105	105	106	106	118	121
17-260-04	MS-Hol	137	137	139	139	291	300	110	114	138	144	187	189	124	126	226	226	137	137	117	121	154	157	262	264	128	128	146	149	197	197	246	246	230	230	272	272	178	178	384	386	207	210	93	105	106	108	121	121
17-260-06	MS-Hol	137	137	145	145	291	291	114	114	138	144	191	191	124	126	220	226	139	149	111	119	154	157	262	262	126	128	146	146	197	197	246	246	230	230	272	272	178	178	0	0	207	210	105	105	106	106	121	127
17-260-09	MS-Hol	137	143	139	145	291	291	114	114	138	144	189	191	124	126	220	220	123	139	117	117	154	154	262	264	128	128	146	146	197	197	244	246	230	230	272	275	178	178	386	386	207	210	105	105	106	106	121	127
17-260-10	MS-Hol	137	137	145	145	291	294	114	114	144	154	187	191	126	126	226	226	139	139	111	119	154	160	262	264	128	130	146	146	197	197	246	246	230	230	272	272	178	178	386	386	207	210	93	108	106	106	121	121
17-260-11	MS-Hol	143	143	145	145	291	294	114	114	148	154	189	191	122	124	220	220	139	143	111	117	154	157	260	264	126	128	146	146	189	197	246	246	230	230	0	0	176	178	386	388	207	207	105	105	106	106	121	121
17-260-12	MS-Hol	137	137	139	145	291	291	110	114	144	144	189	189	124	126	220	226	135	137	111	113	154	157	262	264	126	126	146	146	197	197	246	246	230	230	0	0	178	178	386	388	207	210	105	105	106	106	121	127
17-260-13	MS-Hol	137	143	139	145	288	300	110	114	138	144	189	193	122	124	220	226	129	137	111	117	154	154	262	262	128	128	146	146	194	197	246	246	230	230	272	272	178	178	384	386	207	210	105	105	104	114	121	127
17-260-14	MS-Hol	137	137	145	145	291	294	110	114	144	144	189	191	126	126	220	226	137	139	111	111	154	154	264	264	128	128	146	149	197	197	246	246	230	230	272	275	178	180	384	386	207	210	96	108	106	108	118	121
17-260-15	MS-Hol	137	137	145	145	294	294	110	114	144	144	191	191	124	126	226	226	137	145	111	119	154	154	262	264	128	128	143	146	197	197	246	246	230	230	272	272	178	178	386	386	207	210	105	105	106	106	121	121
17-260-16	MS-Hol	137	137	139	139	291	294	110	114	144	144	191	195	126	132	220	220	135	141	111	117	154	154	260	262	128	128	146	146	197	197	246	246	230	230	0	0	176	178	388	390	207	210	105	105	0	0	0	0
17-260-17	MS-Hol	137	143	139	139	291	294	110	114	144	144	189	191	122	124	220	226	129	129	117	117	154	154	260	264	128	128	146	146	193	197	246	246	0	0	0	0	180	180	0	0	207	210	96	105	106	106	118	121
17-260-18	MS-Hol	140	140	139	145	291	291	110	114	138	148	187	189	122	124	220	220	137	139	111	117	154	154	262	266	128	128	146	149	197	197	246	246	229	230	0	0	178	178	388	388	207	207	105	105	106	106	118	121
17-260-19	MS-Hol	137	137	139	145	291	294	114	114	144	144	191	191	122	124	220	226	137	137	111	117	157	157	262	264	126	128	146	146	197	197	246	246	230	230	272	272	178	178	386	388	210	210	105	105	106	106	127	127
17-260-20	MS-Hol	137	143	145	145	294	294	110	114	148	154	187	191	122	124	220	226	129	139	111	117	154	156	262	264	126	126	146	149	197	197	246	246	230	230	272	272	174	178	386	386	207	207	105	105	104	106	121	121
17-260-21	MS-Hol	137	137	145	145	291	291	110	110	144	144	187	191	124	132	220	220	123	143	117	117	154	157	262	262	126	130	146	146	197	197	246	246	230	230	0	0	178	178	0	0	207	207	99	105	106	106	120	120
17-260-22	MS-Hol	137	137	139	145	294	294	110	114	144	144	187	189	124	124	220	220	129	143	111	117	154	154	262	264	128	128	146	146	197	197	246	246	230	230	272	272	178	178	388	390	207	207	96	99	106	106	121	124
17-260-24	MS-Hol	137	137	139	145	291	294	110	114	144	144	189	191	124	124	220	226	135	141	111	119	154	157	254	262	126	126	146	146	197	197	246	246	230	230	0	0	178	178	384	386	207	207	105	108	106	106	121	127
17-260-25	MS-Hol	137	137	139	145	291	291	110	114	138	144	189	191	124	124	220	220	137	141	111	119	154	157	264	264	128	128	146	146	197	197	244	246	230	230	272	272	176	176	386	388	207	213	105	108	104	106	121	121
17-260-26	MS-Hol	137	137	139	139	291	291	110	114	138	144	189	191	124	124	220	226	133	137	111	111	154	154	262	264	126	128	146	146	194	197	246	248	230	230	272	272	178	180	386	386	207	207	105	105	106	108	121	121
17-260-27	MS-Hol	137	137	139	145	297	306	110	114	144	144	189	193	122	124	220	226	129	149	117	121	154	154	260	264	126	126	146	146	197	197	246	246	230	230	272	275	178	178	384	386	207	210	105	105	104	106	118	121
17-260-28	MS-Hol	137	137	139	145	291	291	110	114	144	144	187	189	122	126	220	220	137	141	111	117	154	157	254	260	128	128	146	146	197	201	246	246	230	230	275	278	176	178	384	386	207	207	105	105	108	108	121	121
17-260-29	MS-Hol	137	137	139	145	294	294	110	114	144	151	191	191	124	128	220	220	135	135	111	111	154	157	262	262	128	128	146	146	197	197	248	248	230	230	272	272	176	178	384	384	207	210	105	105	106	108	121	121
17-260-30	MS-Hol	137	137	145	145	291	294	110	114	144	148	189	189	124	126	220	226	123	137	111	119	154	154	262	262	126	128	146	146	197	197	246	246	230	230	272	272	176	178	384	388	210	210	105	105	106	106	121	121
16-228-01	MS-Hom	137	137	145	145	291	294	110	114	138	144	193	193	124	126	220	226	133	141	111	111	154	157	260	264	128	128	146	146	194	201	246	246	230	230	272	272	178	178	386	388	207	207	102	105	106	106	121	127
16-228-02	MS-Hom	137	137	139	139	291	291	110	114	144	144	189	191	124	124	220	226	129	139	111	117	154	157	262	262	126	128	146	146	197	197	246	246	230	230	272	272	178	178	382	386	207	210	105	117	106	106	118	121
16-228-03	MS-Hom	137	140	145	145	291	291	110	114	144	144	189	191	126	128	220	237	137	137	111	111	157	160	262	264	126	128	146	146	193	193	246	246	229	230	272	272	178	178	386	386	210	210	105	105	106	106	121	121
16-228-04	MS-Hom	140	140	139	145	294	306	114	114	141	141	189	191	124	128	220	226	133	139	111	117	154	154	262	266	126	128	146	149	197	197	246	246	230	232	275	275	176	176	384	386	207	207	93	105	106	106	118	124
16-228-05	MS-Hom	137	143	139	139	291	294	114	114	144	151	189	193	126	126	220	226	123	139	119	123	154	160	254	262	126	126	146	149	197	198	246	246	230	230	272	272	178	178	386	388	207	210	105	105	108	108	118	127
16-228-06	MS-Hom	137	143	139	145	291	297	114	114	141	144	191	193	126	126	220	226	127	137	111	111	154	157	262	262	128	128	146	146	194	194	246	246	230	230	272	272	176	178	384	384	210	210	96	105	106	106	118	121
16-228-07	MS-Hom	137	140	139	145	291	294	114	114	144	144	191	191	124	126	220	220	135	137	111	111	154	154	262	262	128	128	146	149	194	197	246	246	230	230	272	272	178	178	384	388	207	210	105	108	106	108	121	127
16-228-08	MS-Hom	137	137	139	139	291	294	110	114	144	144	187	189	126	126	220	220	133	137	111	117	154	157	258	264	122	126	146	146	197	197	246	246	230	230	272	278	178	178	384	390	207	207	105	105	106	106	121	127
16-228-09	MS-Hom	137	143	145	145	291	294	110	114	144	144	189	189	124	128	226	226	127	129	111	119	154	154	264	264	128	128	146	149	197	197	246	246	230	230	272	272	178	178	388	392	207	207	105	105	106	106	118	124
16-228-10	MS-Hom	137	137	139	145	291	294	114	114	144	144	189	191	124	124	220	226	127	139	117	121	154	154	262	264	128	128	146	149	193	193	246	246	230	230	272	272	176	176	384	384	207	210	105	105	106	106	121	127
16-228-11	MS-Hom	137	140	139	145	291	294	110	114	144	144	187	191	126	126	220	226	135	141	111	111	154	157	262	264	128	130	146	146	194	201	246	246	230	230	272	275	174	178	386	386	207	210	105	105	106	106	121	127
16-228-12	MS-Hom	137	137	145	145	288	294	114	114	144	144	189	189	124	126	220	226	139	139	111	111	154	154	264	264	128	130	146	146	197	197	246	246	230	230	272	272	178	178	384	384	207	207	105	105	106	108	121	127
16-228-14	MS-Hom	137	143	145	145	291	294	114	114	138	144	187	191	128	136	220	226	137	137	111	119	154	154	264	264	128	130	146	146	197	197	246	246	230	230	272	272	178	180	386	386	207	210	105	105	106	106	121	121
16-228-15	MS-Hom	137	137	139	145	291	294	114	114	141	144	189	191	126	126	220	223	137	145	111	121	154	154	262	264	126	128	146	146	197	197	246	250	230	230	275	275	178	178	384	390	207	210	105	105	106	110	118	121
16-229-01	MS-Hom	137	137	139	145	291	294	110	114	141	144	189	189	124	128	220	220	127	135	117	119	154	154	254	262	128	128	146	146	194	197	246	246	230	230	272	272	178	178	386	388	207	207	105	105	106	106	121	121
16-229-02	MS-Hom	137	140	139	139	291	291	110	114	138	144	189	191	124	124	220	226	133	139	111	119	157	157	262	264	128	128	146	146	193	197	246	246	230	230	272	275	176	178	386	388	210	210	93	105	106	106	127	127
16-229-03	MS-Hom	137	143	145	145	291	291	110	114	138	144	189	191	124	126	220	220	137	151	111	117	154	154	258	264	126	128	146	146	194	197	246	248	230	230	272	275	178	178	384	388	207	210	105	105	106	106	121	127
16-229-04	MS-Hom	137	143	139	139	291	294	110	114	144	144	189	189	124	126	226	239	133	141	111	111	154	154	262	264	128	128	146	146	193	197	246	246	230	230	272	272	178	178	386	388	207	207	105	105	106	106	121	121
16-229-05	MS-Hom	137	137	139	145	291	294	110	114	144	144	189	189	124	126	220	220	133	137	111	111	154	154	264	266	128	128	146	149	197	197	246	246	228	230	275	275	176	176	384	384	207	210	105	105	106	106	121	121
16-229-06	MS-Hom	137	140	145	145	291	294	110	114	144	144	189	189	124	128	220	220	129	137	111	119	154	160	262	264	126	126	146	146	201	201	246	246	230	230	272	272	178	178	388	388	207	207	105	105	106	110	121	121
16-229-07	MS-Hom	137	137	145	145	291	291	110	114	144	144	185	189	116	126	220	235	129	139	111	119	154	157	260	262	128	128	146	146	197	197	246	246	230	230	272	275	178	178	384	386	210	210	99	105	104	106	121	121
16-229-08	MS-Hom	137	137	139	139	291	294	114	114	144	144	189	193	126	128	220	226	135	137	111	117	154	154	262	262	128	128	146	149	197	197	244	246	229	229	272	272	176	176	384	390	204	210	105	105	106	106	115	118
16-229-09	MS-Hom	137	137	145	145	291	291	110	114	138	144	189	193	124	124	220	226	137	143	111	119	154	157	262	264	128	128	146	146	197	201	246	246	228	230	272	272	176	176	382	386	210	210	105	105	106	106	121	121
16-229-10	MS-Hom	137	137	139	145	291	294	114	114	138	144	191	191	126	126	220	226	133	133	111	111	154	154	262	262	128	128	146	146	197	197	246	246	230	234	272	275	178	178	382	384	207	207	105	105	106	108	118	127
16-229-11	MS-Hom	137	137	139	139	291	294	110	114	138	141	189	191	124	128	220	220	135	135	111	111	154	154	264	264	128	128	146	146	197	197	246	246	230	230	272	272	178	178	386	386	207	207	105	105	108	108	112	121
16-229-12	MS-Hom	137	137	139	145	291	294	114	114	138	144	191	193	124	126	220	226	129	141	111	111	154	154	264	264	126	128	146	146	197	197	246	246	230	230	272	272	178	178	386	390	207	210	105	105	106	106	121	121
16-229-13	MS-Hom	137	140	139	145	294	294	114	114	148	151	191	193	124	126	220	223	137	139	111	119	154	154	262	262	126	126	146	149	197	197	246	246	230	230	262	272	178	178	395	395	207	207	105	105	106	106	121	121
16-229-14	MS-Hom	137	137	139	145	291	291	114	114	138	151	189	191	126	130	220	226	129	135	113	119	154	154	262	266	128	128	146	149	197	197	246	246	230	230	272	275	178	178	384	388	210	210	108	108	106	106	118	121
16-229-15	MS-Hom	137	137	139	145	291	291	114	114	144	148	189	195	122	126	220	226	137	139	115	117	154	154	262	264	128	128	146	149	194	197	246	248	230	230	0	0	178	178	386	386	207	207	105	105	106	108	121	127
17-257-01	MS-Tom	137	137	139	139	291	294	110	114	144	144	191	191	122	122	220	220	127	139	111	111	154	154	262	264	122	128	146	146	197	197	246	246	228	230	272	272	178	178	386	386	207	207	105	105	104	106	127	133
17-257-02	MS-Tom	137	137	139	145	291	291	110	114	144	148	191	191	122	122	220	226	129	139	117	119	154	154	264	264	126	128	146	146	193	197	246	248	230	230	272	272	176	182	384	386	207	210	105	105	106	106	121	127
17-257-03	MS-Tom	140	143	139	145	291	294	110	114	138	144	189	191	124	128	220	226	137	141	111	117	154	157	264	264	126	130	149	149	185	185	246	246	228	230	272	272	178	178	384	384	207	210	105	105	106	108	121	121
17-257-04	MS-Tom	137	137	139	145	291	291	114	114	137	144	191	193	126	126	220	220	137	143	117	119	154	154	264	264	128	128	146	149	201	201	244	246	230	230	272	272	176	176	382	386	207	207	99	105	106	106	118	121
17-257-06	MS-Tom	137	137	139	145	288	297	110	114	141	144	189	189	124	126	220	226	135	141	111	117	154	154	264	264	128	128	146	146	193	197	244	246	230	230	272	272	176	178	382	388	207	210	105	105	104	106	118	121
17-257-07	MS-Tom	137	137	145	145	288	291	110	114	144	144	189	191	122	126	220	226	125	141	111	119	154	154	264	264	128	128	146	149	197	197	246	246	230	230	272	272	178	178	384	386	207	210	105	105	106	108	121	124
17-257-08	MS-Tom	137	137	139	139	291	303	110	114	138	144	189	191	124	126	220	235	129	137	111	113	154	157	262	264	128	128	146	146	197	201	244	246	230	230	275	275	178	180	386	388	207	207	99	105	106	106	118	127
17-257-09	MS-Tom	137	143	139	139	294	294	110	114	144	144	191	191	122	126	220	226	139	143	111	111	154	157	262	264	124	128	146	146	197	197	246	246	230	230	272	272	176	178	388	388	210	210	105	105	106	108	121	127
17-257-10	MS-Tom	137	143	139	139	288	291	114	114	141	144	189	191	124	126	217	217	137	139	111	117	154	157	262	264	128	128	146	149	197	197	246	246	230	230	272	275	176	178	386	386	207	207	105	105	106	106	121	127
17-257-11	MS-Tom	137	137	145	145	291	291	110	114	141	144	191	191	126	126	220	226	137	141	113	119	154	157	262	262	128	128	146	146	197	197	246	246	230	230	275	275	178	178	0	0	207	210	105	105	106	106	121	121
17-257-12	MS-Tom	137	140	145	145	291	294	110	114	144	144	191	191	122	126	220	220	135	139	111	117	154	157	262	264	128	128	146	146	197	197	246	246	230	230	272	272	178	178	384	384	210	213	105	105	106	108	118	127
17-257-13	MS-Tom	137	143	139	139	291	294	114	114	144	144	191	193	122	124	220	226	129	133	111	113	154	154	262	264	126	126	146	146	189	197	246	246	230	230	272	275	178	178	388	388	207	207	105	108	106	106	118	121
17-257-14	MS-Tom	137	137	145	145	291	300	114	114	144	144	191	191	122	126	217	220	129	133	113	117	154	154	260	264	126	128	143	146	197	201	246	246	230	230	272	275	176	178	384	386	207	210	99	105	106	106	121	121
17-257-15	MS-Tom	137	140	145	145	291	294	114	114	144	148	187	187	124	126	220	220	137	139	117	119	154	154	262	264	126	128	137	149	201	201	246	248	230	232	272	272	176	176	386	386	207	210	105	105	108	114	118	121
17-257-16	MS-Tom	137	137	139	145	294	297	110	114	144	144	189	189	126	126	220	226	137	137	111	121	154	157	262	264	126	128	143	146	193	201	246	248	228	230	275	275	178	178	384	386	210	210	105	105	104	106	121	121
17-257-17	MS-Tom	137	137	145	145	291	291	110	114	138	148	189	189	124	124	220	220	129	149	111	111	154	154	264	264	128	128	146	146	194	197	246	246	230	230	272	275	178	178	384	386	210	210	105	105	106	108	121	121
17-257-18	MS-Tom	137	140	139	145	291	291	110	114	144	144	187	189	122	124	220	226	133	137	111	111	154	154	262	264	126	128	146	149	197	197	246	246	230	230	272	272	176	178	382	386	207	210	105	105	106	106	118	121
17-257-19	MS-Tom	137	137	139	139	291	294	114	114	148	148	189	189	122	128	220	220	137	137	113	117	154	157	262	262	126	128	146	146	197	197	244	246	230	230	272	275	176	178	388	388	207	210	105	105	106	106	121	127
17-257-20	MS-Tom	137	140	145	145	294	294	110	114	144	144	189	191	126	126	220	226	129	137	111	117	154	157	262	264	126	128	146	146	185	197	246	246	230	230	272	275	178	178	384	386	207	210	105	105	106	106	121	121
17-257-21	MS-Tom	137	137	145	145	291	294	114	114	138	144	189	191	126	126	220	226	133	137	117	117	154	157	264	264	126	128	146	146	194	197	246	246	228	230	272	272	176	178	384	384	207	210	105	105	106	106	121	121
17-257-22	MS-Tom	137	143	145	145	291	294	110	114	144	144	187	189	122	126	220	226	141	149	113	117	154	154	259	264	128	128	146	146	193	197	246	246	230	230	272	272	176	178	384	386	207	210	96	105	106	106	118	127
17-257-23	MS-Tom	137	137	145	145	294	294	114	114	138	144	191	191	122	122	220	220	137	139	111	119	154	157	262	262	126	126	146	146	197	197	246	246	230	230	272	276	178	178	384	388	207	210	96	105	106	106	118	118
17-257-24	MS-Tom	137	137	139	145	291	291	110	114	138	144	189	189	124	126	226	226	133	137	113	117	154	154	262	264	128	128	137	143	194	194	246	246	230	230	272	272	178	178	386	386	207	210	96	105	106	106	109	121
17-257-25	MS-Tom	137	137	139	145	291	291	114	114	138	144	187	191	126	126	220	220	133	133	111	111	154	154	262	262	126	126	146	146	197	197	244	246	230	230	272	272	178	178	388	390	207	225	96	105	106	106	118	121
17-257-26	MS-Tom	137	137	139	145	291	297	114	114	138	144	189	195	124	126	220	226	137	143	119	121	154	154	262	264	128	128	146	149	197	197	244	246	230	230	272	272	176	178	386	388	207	210	96	105	106	108	118	127
17-257-27	MS-Tom	137	137	145	145	294	300	110	114	144	144	189	191	122	124	220	226	129	137	111	117	154	154	262	262	126	128	149	149	185	194	246	246	230	230	275	275	178	178	382	382	204	207	105	105	106	106	118	127
17-257-28	MS-Tom	137	143	139	145	291	294	110	114	144	148	189	191	122	130	220	220	137	139	111	121	154	157	262	262	126	126	146	146	197	201	246	246	230	230	275	275	178	178	386	388	210	213	105	105	110	110	118	118
17-257-29	MS-Tom	137	140	139	145	291	291	110	114	144	144	187	191	126	126	220	226	139	139	111	111	154	154	262	264	126	128	146	146	194	201	246	246	230	230	272	272	176	178	384	386	207	207	105	105	106	106	121	121
17-203-01	PA	137	137	145	145	291	294	114	114	141	148	191	191	122	124	220	220	139	141	111	119	154	154	264	264	126	128	146	146	197	197	244	246	230	230	272	272	176	176	382	384	207	207	105	105	106	106	118	118
17-203-02	PA	137	140	145	145	291	294	114	114	144	144	189	191	124	128	220	226	137	145	119	125	154	157	264	264	128	130	146	149	193	197	246	246	230	230	268	272	178	178	386	386	207	210	111	111	106	106	121	127
17-203-03	PA	137	137	139	145	291	294	110	114	144	148	191	191	126	126	220	226	135	137	117	119	154	154	258	264	126	128	146	149	197	197	246	248	230	230	272	275	178	178	382	388	207	210	105	105	106	106	121	121
17-203-04	PA	137	137	139	145	294	294	114	114	138	141	191	191	126	128	220	226	139	141	111	117	154	154	262	262	126	128	146	146	189	197	246	246	230	230	275	275	178	178	386	386	210	210	105	105	106	106	118	127
17-203-05	PA	137	137	139	139	288	291	110	114	135	144	187	191	126	132	220	220	137	137	111	111	154	157	264	264	128	128	146	146	194	197	244	246	230	230	272	275	178	178	384	388	207	207	105	105	106	108	121	121
17-203-06	PA	137	137	139	145	294	294	114	114	138	144	189	189	120	124	226	226	129	137	111	111	154	154	262	266	128	128	146	146	197	197	246	246	230	230	272	275	178	178	384	384	207	210	105	105	106	106	118	121
17-203-07	PA	137	140	145	145	291	294	110	114	144	148	189	191	122	124	220	226	141	141	111	111	154	154	262	264	126	128	146	149	197	197	246	246	230	230	272	272	178	178	384	386	207	210	105	105	104	106	121	127
17-203-08	PA	137	137	139	145	291	297	110	114	144	144	0	0	124	124	220	226	137	139	111	111	154	160	262	264	128	128	146	149	197	197	246	246	230	230	272	272	178	178	386	388	207	210	105	105	106	108	118	118
17-203-09	PA	137	137	145	145	291	291	114	114	144	151	189	191	122	124	220	226	137	137	111	119	154	154	262	264	128	128	146	146	197	197	244	246	230	230	272	272	178	178	384	388	207	210	105	105	106	106	121	121
17-203-10	PA	137	137	145	145	291	291	110	114	138	138	191	191	128	132	220	220	129	136	117	119	154	157	262	264	128	128	146	149	194	197	244	246	226	230	272	275	176	178	382	382	207	207	105	105	106	110	121	121
17-203-11	PA	137	137	145	145	291	291	110	114	144	148	189	189	126	128	220	226	129	137	117	119	154	154	260	264	126	128	146	146	197	197	246	246	230	230	272	272	178	178	382	390	210	210	105	105	106	106	121	127
17-203-12	PA	137	137	145	145	291	294	110	114	144	144	189	191	124	128	220	226	133	141	117	123	154	157	262	264	128	128	146	146	197	197	246	246	230	230	272	275	178	178	384	386	210	210	105	105	106	106	118	133
17-203-13	PA	137	140	139	145	294	294	110	114	135	144	189	191	124	126	220	220	137	141	117	119	156	157	262	264	128	128	146	146	194	197	240	246	230	230	272	275	178	180	390	390	210	210	105	105	106	108	121	127
17-203-14	PA	137	143	145	145	291	294	114	114	138	141	189	189	124	124	220	226	139	141	111	121	160	160	256	264	128	128	146	146	193	193	246	246	230	230	272	272	178	178	384	388	210	210	105	108	106	108	118	118
17-203-15	PA	137	137	139	145	291	291	114	114	138	148	187	193	124	126	220	226	129	139	111	111	157	157	264	264	126	128	143	146	197	197	244	246	230	230	275	275	178	178	384	388	207	210	105	105	106	106	118	124
17-203-16	PA	137	137	145	145	291	294	110	114	141	144	187	189	124	124	220	226	137	145	111	113	154	154	258	264	126	126	146	146	197	197	244	246	228	230	272	275	176	178	386	386	210	210	105	108	106	106	121	121
17-203-17	PA	137	137	139	139	291	294	114	114	144	144	189	191	124	130	220	226	137	137	111	117	154	157	264	264	128	128	146	146	197	197	246	246	230	230	272	272	178	178	384	388	207	210	105	105	106	106	118	127
17-203-18	PA	137	137	145	145	294	297	114	114	135	144	189	191	124	126	220	229	137	139	111	125	157	157	262	262	128	128	146	146	197	197	246	246	230	230	272	275	178	180	384	388	207	210	96	105	106	108	121	121
17-203-19	PA	137	137	139	145	291	294	110	114	144	144	189	191	124	126	220	220	137	139	111	117	157	157	264	264	126	126	146	146	194	197	244	246	230	232	272	275	178	178	388	388	207	207	105	105	106	106	121	121
17-203-20	PA	137	137	139	145	291	291	110	114	138	144	191	191	126	132	220	226	137	139	111	111	154	160	264	264	128	128	146	146	197	197	246	246	229	229	272	272	178	178	384	388	210	213	105	105	106	106	121	121
17-203-21	PA	137	137	145	145	294	294	110	114	144	144	187	189	124	128	226	226	137	137	111	111	157	157	264	264	128	130	146	149	197	197	244	246	230	230	272	272	178	180	384	384	207	210	105	105	106	108	118	127
17-203-22	PA	137	137	139	139	294	297	114	114	138	144	189	191	124	126	220	226	137	141	111	119	154	154	262	262	128	128	146	146	194	197	246	246	230	230	272	278	178	178	384	388	207	207	105	105	106	106	121	121
17-203-23	PA	137	137	139	145	291	294	110	114	141	144	189	191	124	126	220	226	135	137	111	113	154	157	262	264	128	128	146	146	197	197	240	246	228	230	272	272	176	178	382	388	207	213	105	105	106	106	121	121
17-203-24	PA	137	140	139	145	291	291	110	114	144	144	189	189	124	124	220	226	139	141	113	119	154	154	260	260	126	128	146	149	197	197	246	246	230	230	272	272	178	178	386	390	207	207	105	105	106	106	118	121
17-203-25	PA	137	137	139	145	282	294	114	114	138	144	189	193	128	128	220	220	133	137	111	119	154	157	262	264	126	128	136	146	193	201	246	246	230	230	272	276	178	180	382	388	207	210	105	105	106	108	121	127
17-203-26	PA	137	137	139	145	291	294	110	114	138	144	189	191	122	124	220	226	133	139	111	119	154	157	262	262	128	128	146	146	197	197	244	246	229	229	272	275	176	178	384	384	207	207	105	105	106	106	118	121
17-203-27	PA	137	137	139	145	291	294	114	114	144	148	191	191	122	124	220	226	133	135	117	119	157	157	262	264	128	128	146	146	194	201	246	246	230	230	272	272	178	178	386	386	207	207	105	105	106	106	121	121
17-203-28	PA	137	137	145	145	291	297	114	114	144	144	187	191	128	132	220	220	137	139	117	117	156	157	262	264	126	128	146	149	194	197	244	246	230	232	272	275	178	180	386	388	207	207	105	105	104	106	118	121
17-203-29	PA	137	137	139	139	294	294	110	114	144	144	191	191	126	126	220	226	133	135	113	123	154	157	260	264	128	128	146	146	197	197	240	246	230	230	272	272	176	178	386	388	207	207	105	105	106	110	121	121
17-203-30	PA	137	137	139	145	291	291	110	114	138	138	187	191	120	126	226	226	123	129	111	117	157	157	264	264	126	128	143	146	194	197	246	246	230	230	272	272	178	178	384	384	207	207	105	105	106	106	118	121
17-288-01	PA	137	137	139	145	291	291	110	114	138	144	189	191	122	124	220	220	141	141	117	119	156	157	260	264	128	128	146	146	197	197	246	246	230	230	272	272	178	178	386	390	207	210	105	105	106	106	121	127

## Sheet: LNDSm
24	185	9	19	18	16	20	25	26	14	24	23
SPB_LNDSm			AL	FL	GA	LA	MD	MS-Hol	MS-Hom	MS-Tom	PA
Sample	Population	SPB2727-1	SPB2727-2	SPB3731-1	SPB3731-2	SPB2313-1	SPB2313-2	SPB0138-1	SPB0138-2	SPB1983-1	SPB1983-2	Dfr-14-1	Dfr-14-2	Dfr-17-1	Dfr-17-2	SPB1230-1	SPB1230-2	Dfr-18-1	Dfr-18-2	SPB1875-1	SPB1875-2	SPB3013-1	SPB3013-2	SPB1272-1	SPB1272-2	SPB1284-1	SPB1284-2	SPB1242-1	SPB1242-2	SPB2187-1	SPB2187-2	SPB1270-1	SPB1270-2	SPB4422-1	SPB4422-2	SPB903595-1	SPB903595-2	SPB180144-1	SPB180144-2	SPB265317-1	SPB265317-2	SPB979494-1	SPB979494-2	SPB3702-1	SPB3702-2	SPB1278-1	SPB1278-2	SPB1534-1	SPB1534-2
16-184-01	AL	137	137	139	145	291	294	110	114	144	144	189	189	122	126	220	226	137	139	111	115	154	157	262	264	128	128	146	146	197	201	246	246	230	230	0	0	178	178	0	0	207	210	105	105	106	106	124	127
16-184-07	AL	137	137	139	139	294	294	114	114	144	144	191	191	124	124	220	220	139	141	111	111	157	157	264	264	128	128	146	146	193	197	246	248	228	230	0	0	176	178	384	388	207	210	105	105	106	108	121	121
16-184-08	AL	137	137	139	145	291	291	110	114	144	144	191	191	126	126	220	220	139	141	111	111	154	157	262	264	126	128	146	146	197	197	244	248	230	230	272	272	178	178	384	384	210	210	105	105	106	108	118	121
16-184-09	AL	137	146	139	145	294	294	110	114	144	148	189	189	124	124	220	237	135	139	111	117	156	157	264	264	126	128	146	146	197	197	246	246	230	230	272	272	176	176	384	386	207	210	105	105	106	106	118	121
16-184-11	AL	137	137	139	145	291	294	114	114	144	144	189	189	122	122	220	226	131	133	113	121	157	157	260	262	128	128	146	149	197	197	246	246	230	230	272	272	178	178	384	386	207	210	99	105	106	106	121	127
16-184-12	AL	137	137	139	139	291	291	110	114	148	148	187	193	122	124	220	226	133	133	111	117	154	156	264	264	126	128	146	146	197	197	246	246	230	230	272	272	176	178	384	388	207	210	105	105	106	106	121	121
16-184-13	AL	137	143	139	145	294	300	110	114	138	148	189	189	124	126	220	220	129	135	111	111	154	154	262	262	128	130	146	146	197	197	246	246	230	230	272	272	176	178	386	386	207	210	105	105	106	106	118	121
16-184-14	AL	137	143	139	139	291	294	114	114	138	144	189	189	124	126	220	220	135	143	111	119	154	157	262	264	128	128	146	146	197	197	246	246	230	230	272	272	178	178	386	386	207	210	93	105	106	106	121	127
16-184-15	AL	137	137	145	145	294	294	110	114	144	144	187	193	124	126	217	226	133	139	111	111	154	157	262	262	128	128	146	146	197	197	246	246	230	230	272	272	178	178	384	384	207	210	105	105	106	106	118	118
16-184-17	AL	137	137	139	139	291	294	110	114	138	144	189	189	124	126	220	237	129	129	117	119	154	157	262	264	128	128	146	146	197	197	246	246	229	230	272	272	178	180	384	384	207	210	105	105	106	106	121	121
16-184-19	AL	137	137	139	145	291	294	110	114	138	144	189	191	122	122	220	226	137	139	111	117	154	157	262	264	128	128	146	146	193	197	246	246	230	230	0	0	178	178	0	0	207	210	105	117	0	0	121	121
16-184-20	AL	137	140	139	145	294	294	110	114	138	144	189	189	124	128	220	226	123	139	111	119	157	157	262	264	128	128	146	146	194	194	244	246	230	230	0	0	178	178	0	0	207	207	105	108	104	106	0	0
16-184-21	AL	137	137	139	145	294	294	110	114	148	154	189	191	124	126	226	226	133	137	111	119	154	154	260	264	128	128	146	146	197	197	246	246	230	230	272	272	178	178	384	386	210	213	105	105	106	110	121	127
16-184-22	AL	137	143	139	145	294	294	110	114	144	144	189	193	126	132	220	226	137	137	111	119	157	157	262	264	128	128	146	149	197	197	240	246	230	230	272	272	178	178	386	388	210	210	93	105	106	106	118	121
16-184-25	AL	137	137	145	145	291	297	110	114	138	144	189	191	122	126	220	220	129	139	111	117	154	154	264	264	128	128	146	149	193	197	246	246	230	230	0	0	178	178	384	388	210	210	105	105	106	110	124	124
16-184-27	AL	137	137	139	139	294	294	110	114	144	144	189	191	126	130	226	226	139	139	111	111	154	154	264	264	128	128	146	149	194	197	246	246	230	230	272	272	178	178	384	384	207	207	105	105	106	106	118	121
16-184-28	AL	137	137	139	145	297	300	110	114	144	144	187	189	124	124	220	220	127	137	111	111	154	157	262	262	126	128	146	146	194	197	246	246	230	230	272	272	176	178	384	388	210	210	105	108	106	106	121	121
16-184-29	AL	137	137	145	145	291	291	114	114	148	148	187	189	124	126	220	220	133	145	111	111	154	154	262	262	128	128	146	149	197	197	246	246	230	230	272	275	178	180	386	390	210	210	96	105	106	106	118	121
16-184-30	AL	137	137	139	145	291	291	110	114	144	144	191	191	122	128	220	220	137	139	111	119	154	157	254	266	128	128	146	146	197	197	246	246	230	230	272	275	178	178	386	386	207	207	105	105	106	106	121	127
16-123-01	FL	137	137	139	145	291	294	114	114	144	151	189	191	122	124	220	220	137	143	111	111	154	154	262	264	126	126	146	146	197	197	246	246	230	230	272	272	176	178	386	388	207	210	105	105	106	106	118	124
16-123-03	FL	137	140	139	139	291	294	110	114	144	150	189	191	124	126	220	220	139	139	111	115	154	154	262	264	128	128	146	146	197	197	246	246	230	230	272	272	178	178	0	0	207	207	93	105	106	106	124	127
16-123-04	FL	137	137	139	139	291	294	110	114	144	148	193	195	126	126	220	220	133	139	117	117	154	154	262	264	126	128	146	146	197	197	246	246	230	230	272	275	176	178	384	384	204	207	105	108	106	106	118	127
16-123-07	FL	137	137	139	139	294	294	110	114	144	151	189	189	124	124	220	226	133	139	119	119	154	154	262	262	128	128	146	149	197	197	246	246	230	230	272	272	178	178	384	386	207	210	105	105	106	108	118	124
16-123-08	FL	137	140	139	145	279	294	110	114	138	144	187	191	126	128	220	226	129	137	111	111	154	154	260	262	128	128	146	149	194	197	246	246	230	230	272	275	178	178	386	388	207	210	99	105	106	106	118	121
16-123-09	FL	137	137	139	139	291	294	110	114	148	151	189	193	122	124	220	226	139	143	111	115	154	154	262	264	128	128	146	149	193	197	246	246	230	230	272	275	178	178	0	0	207	207	105	108	106	108	118	121
16-123-11	FL	137	137	139	139	294	294	110	114	138	144	189	193	120	124	221	230	130	138	111	111	151	154	262	264	126	128	146	146	197	197	246	248	230	230	272	272	178	180	388	388	210	210	105	105	106	106	121	127
16-123-12	FL	137	137	139	139	291	291	114	114	138	144	189	191	122	122	220	226	133	137	111	117	154	154	260	262	126	128	146	146	194	197	246	248	230	230	272	272	178	178	384	386	207	207	99	108	106	106	121	130
16-123-13	FL	137	137	139	139	294	294	110	114	144	144	191	193	124	126	226	226	131	133	111	115	154	154	262	264	126	128	146	146	197	197	246	246	230	230	272	272	178	178	386	388	210	210	105	105	106	106	118	121
16-123-14	FL	137	137	139	145	291	291	114	114	144	144	185	189	124	126	220	226	139	139	117	119	154	157	262	264	126	128	146	146	197	197	246	246	230	230	272	275	178	178	384	384	207	210	105	105	106	106	118	121
16-123-17	FL	137	137	139	145	291	291	114	114	144	144	191	195	122	126	220	226	137	137	111	111	154	154	260	260	126	128	146	146	197	197	246	246	230	230	272	275	178	178	384	386	207	210	105	105	106	106	118	124
16-123-18	FL	137	137	139	145	291	294	110	114	144	144	189	189	124	124	220	220	137	145	111	119	154	154	262	262	124	126	146	149	197	197	246	246	230	230	272	272	178	178	384	384	207	210	105	105	106	108	127	127
16-123-19	FL	137	140	139	145	291	291	110	114	141	148	191	193	120	126	226	229	133	139	111	119	154	157	262	262	124	128	146	146	194	197	248	248	230	230	272	272	178	178	386	388	207	210	105	105	106	106	118	121
16-123-20	FL	137	137	139	145	288	291	110	114	138	151	189	191	124	126	220	220	131	139	111	117	154	157	260	260	124	126	146	146	194	197	246	246	230	230	272	272	178	178	384	390	207	210	105	105	106	106	121	127
16-123-21	FL	137	137	139	139	291	291	114	118	138	138	189	191	124	126	220	226	133	137	111	119	154	157	260	262	124	126	146	146	197	197	246	246	230	230	272	275	180	180	384	386	192	207	105	105	106	106	121	127
16-123-22	FL	137	137	145	145	291	291	110	114	144	148	189	193	122	124	226	226	129	137	111	117	154	154	260	264	124	126	146	146	193	197	244	246	230	230	272	272	178	178	384	386	207	207	105	105	106	106	118	121
16-123-23	FL	137	137	139	145	291	291	110	114	144	148	189	193	122	126	220	229	131	149	117	117	154	156	258	262	126	126	146	146	197	197	244	246	230	230	272	275	176	178	393	393	207	210	105	105	106	106	121	127
16-123-24	FL	137	137	139	139	282	294	114	114	138	148	189	189	124	124	220	220	137	139	111	111	154	154	260	262	126	126	146	146	197	197	246	246	230	230	272	275	176	178	382	382	207	210	105	108	106	106	118	121
17-350-01	GA	137	140	145	145	291	291	114	114	144	144	189	191	124	126	226	226	129	137	111	113	154	157	260	264	126	128	146	146	194	194	246	246	230	230	272	272	178	178	386	392	207	207	105	105	106	106	121	127
17-350-06	GA	137	140	139	145	291	294	110	114	144	145	187	191	124	128	220	226	129	137	111	119	154	157	264	264	126	128	143	146	197	197	244	246	230	230	272	272	172	178	384	384	207	207	105	105	106	106	121	121
17-350-07	GA	137	143	139	145	294	300	110	114	144	144	189	193	126	130	220	220	137	141	111	117	154	157	260	264	128	128	146	149	194	197	244	246	229	230	272	275	176	178	384	386	207	210	105	105	106	106	118	121
17-350-08	GA	137	137	139	145	282	297	114	114	138	144	191	191	122	126	220	226	129	137	113	117	154	163	264	264	126	128	146	149	193	194	246	246	229	230	272	272	178	178	382	384	210	210	93	105	106	108	121	121
17-350-10	GA	137	143	145	145	291	300	110	114	144	151	189	191	126	130	226	226	135	137	111	111	154	157	262	262	128	128	146	149	197	197	244	246	230	230	272	272	178	178	386	388	207	210	93	105	106	106	121	121
17-350-11	GA	137	140	139	145	282	294	110	114	140	144	187	189	126	126	220	226	137	139	111	117	154	154	262	264	128	128	146	146	197	197	246	246	230	230	272	272	178	178	384	386	207	207	102	105	106	106	121	124
17-350-12	GA	137	137	145	145	294	294	114	114	138	148	189	189	124	124	220	220	141	143	119	119	154	154	262	264	126	128	146	146	197	197	246	246	230	230	272	272	178	178	386	388	207	210	105	105	106	106	121	121
17-350-16	GA	137	137	139	139	294	294	110	114	144	144	189	191	126	132	220	220	133	133	111	111	157	157	262	262	126	128	146	149	197	197	246	246	230	230	272	275	178	178	384	388	207	207	105	108	106	106	121	124
17-350-17	GA	137	137	139	139	291	294	114	114	138	144	187	189	128	132	220	226	133	139	115	117	151	154	262	264	128	128	146	146	197	201	246	246	230	230	272	272	178	178	388	390	207	210	105	105	106	110	121	121
17-350-18	GA	137	140	145	145	291	291	110	114	138	144	189	191	124	124	220	220	137	137	111	117	154	157	260	266	128	130	146	149	193	193	246	246	228	230	272	272	176	178	386	386	198	210	105	105	106	106	118	121
17-350-20	GA	137	140	139	145	294	294	114	114	138	144	189	191	124	126	220	226	129	141	111	119	154	154	262	264	128	130	146	149	193	197	246	246	230	230	275	275	178	178	376	384	210	210	105	105	106	106	121	127
17-350-21	GA	137	137	139	139	291	291	110	114	151	151	189	193	124	128	220	226	131	139	111	111	154	157	262	264	126	128	146	146	194	197	246	246	230	230	272	272	178	178	386	386	210	210	105	105	106	106	121	127
17-350-24	GA	137	137	139	145	294	294	110	114	144	144	189	193	124	124	220	223	135	139	111	113	154	157	262	264	126	128	146	146	197	197	246	246	230	230	272	272	178	182	388	394	207	207	105	105	106	106	121	127
17-350-25	GA	137	137	139	139	291	294	114	114	144	144	191	191	124	128	220	226	133	137	117	119	154	156	262	264	126	128	146	146	197	197	246	246	230	230	272	272	178	178	384	388	210	210	105	105	106	106	121	127
17-350-27	GA	137	137	139	145	291	297	110	114	144	144	189	191	124	128	220	226	137	137	111	111	154	157	264	264	126	128	146	146	197	201	246	246	230	230	272	272	176	178	384	386	207	210	105	105	106	106	121	124
17-350-30	GA	137	137	139	139	291	294	110	114	144	151	189	191	126	126	220	220	129	133	111	119	154	154	260	262	128	128	146	149	197	201	246	246	230	230	272	272	176	176	384	384	210	210	93	105	106	110	118	121
17-256-01	LA	137	137	139	139	291	294	114	114	144	151	189	191	124	126	220	226	129	139	113	117	156	157	254	264	126	128	146	149	193	194	246	246	230	230	272	275	178	178	384	386	207	210	105	105	106	106	120	120
17-256-02	LA	137	137	139	145	291	294	110	114	141	144	189	189	126	130	220	226	137	139	111	111	154	157	264	264	128	128	146	146	193	197	246	246	230	230	272	275	178	178	388	388	207	207	105	105	106	106	118	121
17-256-04	LA	137	137	145	145	291	300	114	114	138	144	189	189	126	132	226	226	133	137	111	115	154	154	264	264	128	128	146	146	197	197	246	246	230	230	272	275	178	178	384	384	207	210	105	105	106	110	121	127
17-256-05	LA	137	137	145	145	291	291	110	114	138	144	189	193	126	128	220	226	137	139	111	117	154	157	262	264	126	128	146	146	193	197	246	246	229	230	0	0	182	182	386	388	210	210	93	105	104	106	121	127
17-256-06	LA	137	137	139	139	291	291	114	114	138	138	185	189	126	130	220	226	123	129	111	119	154	154	262	262	128	128	146	149	197	197	246	248	230	230	272	275	178	178	386	386	207	210	105	108	106	106	121	121
17-256-08	LA	137	137	139	139	294	297	110	114	144	144	187	191	124	126	220	226	137	153	111	119	154	154	258	264	128	128	146	146	193	193	246	246	230	230	272	275	178	178	386	386	201	207	105	105	106	106	121	121
17-256-11	LA	137	137	139	145	291	294	110	114	138	151	191	191	124	124	226	226	135	139	111	119	154	154	262	264	126	128	149	149	197	197	246	246	230	230	272	272	178	178	388	388	207	210	105	105	106	106	118	127
17-256-15	LA	137	137	139	139	291	294	110	114	144	144	189	193	116	126	220	226	135	139	111	111	154	154	262	264	128	128	146	146	197	197	246	246	230	230	272	272	176	178	384	386	207	207	105	105	106	110	118	121
17-256-16	LA	137	137	139	145	291	291	110	114	144	144	189	189	124	128	220	226	129	137	111	117	154	157	264	264	128	128	146	146	197	197	246	246	230	230	272	272	178	178	386	388	207	210	105	105	106	106	115	127
17-256-17	LA	137	137	139	145	291	294	114	114	144	144	187	189	124	132	220	226	135	137	111	111	154	154	262	264	126	128	146	146	197	201	246	246	229	230	272	272	178	178	384	384	207	210	105	105	106	106	121	121
17-256-18	LA	137	137	139	139	291	294	110	114	144	148	189	191	124	126	220	226	133	133	111	111	154	157	262	262	128	128	143	146	193	197	246	246	230	230	272	272	178	178	386	388	198	207	105	105	106	106	118	121
17-256-21	LA	143	143	139	145	291	294	110	114	138	140	187	189	122	126	220	226	133	139	111	111	154	154	262	266	126	128	146	149	197	197	244	246	230	230	272	272	178	178	386	386	207	210	105	105	106	106	121	124
17-256-22	LA	137	137	139	139	291	297	114	114	138	144	191	191	122	126	220	226	137	139	111	119	154	156	262	264	126	130	146	146	197	197	246	246	228	230	272	272	176	178	386	390	207	207	105	105	106	106	118	121
17-256-24	LA	137	137	139	145	291	297	110	114	144	148	187	191	124	126	220	229	135	141	111	111	154	157	260	262	128	128	146	149	197	197	240	246	230	230	272	275	178	178	384	388	207	207	96	105	106	106	121	121
17-256-25	LA	137	137	139	139	291	294	110	114	138	141	187	189	126	130	226	226	133	139	111	117	154	157	254	262	128	128	146	149	197	197	246	250	229	230	272	272	176	178	384	386	207	207	105	105	106	106	121	124
17-256-26	LA	137	137	139	145	294	300	114	114	144	144	191	191	124	132	220	226	133	143	111	113	154	154	262	264	128	128	146	146	193	193	246	248	229	230	272	275	178	178	386	386	207	210	105	105	106	106	0	0
17-256-27	LA	137	137	139	145	279	294	110	114	138	144	191	193	124	128	226	226	129	137	111	111	154	157	262	264	124	128	146	146	197	197	246	246	230	230	272	272	178	178	390	390	207	210	93	105	106	110	118	121
17-256-28	LA	137	140	139	145	291	291	110	114	142	148	189	191	122	128	220	229	133	139	111	119	154	154	262	264	126	126	146	146	197	197	246	246	230	230	272	272	178	178	382	388	207	207	105	105	106	110	118	118
17-256-29	LA	137	137	145	145	291	294	110	114	138	144	187	193	126	128	220	226	131	139	111	117	154	157	262	264	126	128	146	149	193	197	246	246	230	230	272	272	178	178	386	388	207	210	93	105	106	106	118	121
17-256-30	LA	137	137	139	145	294	294	114	114	138	144	189	191	124	128	220	220	137	137	111	117	154	154	264	264	126	128	146	146	197	197	244	246	230	230	272	272	178	178	386	386	207	207	105	105	106	106	118	118
17-234-01	MD	137	137	139	145	291	291	110	114	144	148	187	187	122	126	220	226	135	139	111	115	154	157	264	264	126	128	146	149	197	197	246	246	230	230	272	272	178	178	384	384	207	210	105	105	106	106	121	124
17-234-02	MD	137	137	145	145	291	294	114	114	144	151	191	191	124	126	220	220	133	137	111	119	154	156	262	262	128	128	146	146	194	197	244	246	230	230	272	275	176	178	386	386	210	210	105	111	106	106	121	127
17-234-03	MD	137	140	139	145	291	294	110	114	138	148	189	189	124	124	220	220	137	139	111	119	154	154	262	262	126	126	136	146	197	197	244	246	230	230	272	272	176	178	384	386	207	207	105	105	106	106	121	121
17-234-04	MD	137	137	139	145	294	303	110	114	138	138	189	189	126	126	220	226	137	139	111	117	154	154	260	262	128	128	146	146	193	197	246	246	228	230	272	272	176	178	384	386	210	210	105	105	106	106	121	121
17-234-05	MD	137	137	139	139	291	294	110	114	138	144	191	191	124	126	220	220	137	139	111	119	154	157	262	262	128	128	146	146	194	194	246	246	230	246	272	275	178	178	382	386	207	210	105	105	106	106	121	121
17-234-06	MD	137	140	139	145	291	291	110	114	144	148	187	189	124	126	220	226	139	139	111	119	154	154	262	264	126	128	146	146	197	197	240	246	230	230	272	275	178	178	384	384	210	210	105	105	106	120	121	121
17-234-07	MD	137	137	145	145	294	294	114	114	138	138	189	191	124	126	220	226	137	141	111	123	154	157	259	262	128	128	146	146	197	197	244	248	230	230	272	272	176	180	386	386	207	210	105	105	106	108	121	121
17-234-08	MD	137	137	139	145	291	294	114	114	144	144	187	189	124	124	220	220	137	139	111	119	154	154	262	264	126	128	146	146	193	197	246	246	230	230	272	275	176	178	382	384	207	210	105	105	106	106	124	127
17-234-09	MD	137	140	139	145	291	294	110	114	140	148	187	189	124	126	220	220	133	141	111	121	154	157	264	264	128	128	146	146	197	197	244	248	230	230	272	275	176	176	384	384	207	210	105	105	106	106	121	121
17-234-10	MD	137	137	145	145	291	294	114	114	144	144	189	193	122	124	220	220	127	133	111	119	154	154	262	262	128	128	146	146	193	197	246	246	230	230	272	272	178	178	384	384	207	210	105	105	106	106	121	127
17-234-14	MD	137	137	145	145	291	294	114	114	144	148	189	191	126	126	217	226	137	139	111	119	154	154	264	264	126	128	146	146	197	197	246	246	230	230	272	272	176	178	382	386	210	210	105	105	106	110	121	121
17-234-15	MD	137	143	139	145	291	294	110	114	141	144	189	191	124	126	226	226	125	129	119	119	154	157	262	262	128	128	146	146	197	197	246	246	230	230	272	275	178	178	386	386	207	210	105	105	106	106	118	121
17-234-16	MD	137	137	145	145	294	294	110	114	138	144	189	189	124	124	220	220	133	145	111	119	154	160	260	262	128	130	146	146	197	197	244	246	230	230	272	272	178	178	0	0	207	210	105	105	106	106	118	121
17-234-17	MD	137	137	139	139	279	291	114	114	144	144	189	189	122	128	220	226	137	139	111	111	154	157	262	262	128	130	146	149	197	201	246	246	230	230	272	272	178	178	382	388	207	210	105	105	106	106	118	124
17-234-18	MD	137	137	145	145	291	294	114	114	144	144	191	191	122	124	220	226	137	141	111	111	154	154	262	264	128	128	146	146	193	197	246	246	230	230	272	275	178	178	384	386	207	213	105	105	106	106	127	127
17-234-20	MD	137	137	145	145	291	294	114	114	144	148	191	191	124	126	220	220	139	141	117	121	154	154	264	266	128	128	146	146	197	197	246	246	232	232	272	275	178	178	384	388	207	210	105	108	106	106	121	121
17-234-21	MD	137	137	145	145	291	291	110	114	144	151	193	193	124	126	220	220	123	143	111	123	154	157	262	264	128	128	146	146	193	197	246	248	230	230	268	272	178	178	384	384	207	210	105	105	106	106	121	127
17-234-22	MD	137	143	139	145	291	294	110	114	138	144	189	191	122	126	220	226	133	139	111	117	154	157	262	262	126	128	146	146	197	197	244	246	230	230	272	275	178	178	384	384	207	207	105	105	106	106	121	121
17-234-23	MD	137	137	139	139	291	294	114	114	144	151	189	189	126	126	220	220	137	141	111	119	154	160	262	262	126	128	146	146	197	197	246	246	230	230	272	275	176	178	0	0	207	210	105	105	106	112	121	127
17-234-24	MD	137	140	139	145	291	294	114	114	138	144	189	191	124	124	220	226	137	137	111	111	154	156	264	264	128	128	146	152	197	197	246	246	230	230	272	272	176	178	386	386	207	210	105	108	106	108	118	121
17-234-25	MD	137	143	145	145	291	291	110	114	144	144	189	191	122	126	220	220	139	141	111	119	156	157	262	264	128	128	146	146	193	193	246	246	230	230	272	272	178	178	382	384	207	210	105	105	106	108	121	124
17-234-26	MD	137	137	145	145	291	291	110	114	144	144	191	191	122	126	220	226	129	133	117	119	154	157	258	264	128	128	146	149	193	197	246	246	228	230	272	272	178	178	382	384	210	210	105	105	106	106	121	127
17-234-27	MD	140	143	145	145	291	294	114	114	138	148	191	191	124	124	220	226	137	137	117	117	157	157	264	264	126	126	146	146	189	197	246	246	230	230	272	272	178	178	382	384	204	207	96	105	106	106	118	121
17-234-28	MD	137	137	145	145	291	291	110	114	144	144	187	193	126	126	220	226	139	141	111	119	156	157	262	264	128	128	146	146	194	197	246	246	230	230	272	272	178	178	382	384	210	210	105	105	106	106	120	120
17-234-29	MD	137	140	139	145	291	291	114	114	144	144	191	191	122	124	220	226	139	141	111	111	157	157	262	264	126	128	146	146	193	197	244	246	230	230	266	272	178	178	382	382	210	210	105	105	106	108	121	121
17-260-01	MS-Hol	137	137	139	145	294	294	114	114	138	148	189	191	122	126	220	226	137	149	119	119	154	157	254	264	128	128	146	146	194	197	246	246	230	230	272	272	176	180	382	384	207	210	93	105	106	106	124	127
17-260-02	MS-Hol	137	137	139	145	294	294	110	114	132	144	189	191	122	126	220	220	133	135	111	119	154	157	262	264	128	128	146	149	197	197	244	246	230	230	272	272	178	178	382	384	207	210	105	105	106	106	118	121
17-260-03	MS-Hol	137	137	139	145	291	291	114	114	144	148	191	191	122	126	220	220	137	139	111	113	154	157	262	264	128	128	146	146	197	197	246	246	230	230	272	272	176	178	384	388	207	207	105	105	106	106	118	121
17-260-04	MS-Hol	137	137	139	139	291	300	110	114	138	144	187	189	124	126	226	226	137	137	117	121	154	157	262	264	128	128	146	149	197	197	246	246	230	230	272	272	178	178	384	386	207	210	93	105	106	108	121	121
17-260-06	MS-Hol	137	137	145	145	291	291	114	114	138	144	191	191	124	126	220	226	139	149	111	119	154	157	262	262	126	128	146	146	197	197	246	246	230	230	272	272	178	178	0	0	207	210	105	105	106	106	121	127
17-260-09	MS-Hol	137	143	139	145	291	291	114	114	138	144	189	191	124	126	220	220	123	139	117	117	154	154	262	264	128	128	146	146	197	197	244	246	230	230	272	275	178	178	386	386	207	210	105	105	106	106	121	127
17-260-10	MS-Hol	137	137	145	145	291	294	114	114	144	154	187	191	126	126	226	226	139	139	111	119	154	160	262	264	128	130	146	146	197	197	246	246	230	230	272	272	178	178	386	386	207	210	93	108	106	106	121	121
17-260-11	MS-Hol	143	143	145	145	291	294	114	114	148	154	189	191	122	124	220	220	139	143	111	117	154	157	260	264	126	128	146	146	189	197	246	246	230	230	0	0	176	178	386	388	207	207	105	105	106	106	121	121
17-260-12	MS-Hol	137	137	139	145	291	291	110	114	144	144	189	189	124	126	220	226	135	137	111	113	154	157	262	264	126	126	146	146	197	197	246	246	230	230	0	0	178	178	386	388	207	210	105	105	106	106	121	127
17-260-13	MS-Hol	137	143	139	145	288	300	110	114	138	144	189	193	122	124	220	226	129	137	111	117	154	154	262	262	128	128	146	146	194	197	246	246	230	230	272	272	178	178	384	386	207	210	105	105	104	114	121	127
17-260-14	MS-Hol	137	137	145	145	291	294	110	114	144	144	189	191	126	126	220	226	137	139	111	111	154	154	264	264	128	128	146	149	197	197	246	246	230	230	272	275	178	180	384	386	207	210	96	108	106	108	118	121
17-260-15	MS-Hol	137	137	145	145	294	294	110	114	144	144	191	191	124	126	226	226	137	145	111	119	154	154	262	264	128	128	143	146	197	197	246	246	230	230	272	272	178	178	386	386	207	210	105	105	106	106	121	121
17-260-16	MS-Hol	137	137	139	139	291	294	110	114	144	144	191	195	126	132	220	220	135	141	111	117	154	154	260	262	128	128	146	146	197	197	246	246	230	230	0	0	176	178	388	390	207	210	105	105	0	0	0	0
17-260-17	MS-Hol	137	143	139	139	291	294	110	114	144	144	189	191	122	124	220	226	129	129	117	117	154	154	260	264	128	128	146	146	193	197	246	246	0	0	0	0	180	180	0	0	207	210	96	105	106	106	118	121
17-260-18	MS-Hol	140	140	139	145	291	291	110	114	138	148	187	189	122	124	220	220	137	139	111	117	154	154	262	266	128	128	146	149	197	197	246	246	229	230	0	0	178	178	388	388	207	207	105	105	106	106	118	121
17-260-19	MS-Hol	137	137	139	145	291	294	114	114	144	144	191	191	122	124	220	226	137	137	111	117	157	157	262	264	126	128	146	146	197	197	246	246	230	230	272	272	178	178	386	388	210	210	105	105	106	106	127	127
17-260-20	MS-Hol	137	143	145	145	294	294	110	114	148	154	187	191	122	124	220	226	129	139	111	117	154	156	262	264	126	126	146	149	197	197	246	246	230	230	272	272	174	178	386	386	207	207	105	105	104	106	121	121
17-260-21	MS-Hol	137	137	145	145	291	291	110	110	144	144	187	191	124	132	220	220	123	143	117	117	154	157	262	262	126	130	146	146	197	197	246	246	230	230	0	0	178	178	0	0	207	207	99	105	106	106	120	120
17-260-22	MS-Hol	137	137	139	145	294	294	110	114	144	144	187	189	124	124	220	220	129	143	111	117	154	154	262	264	128	128	146	146	197	197	246	246	230	230	272	272	178	178	388	390	207	207	96	99	106	106	121	124
17-260-24	MS-Hol	137	137	139	145	291	294	110	114	144	144	189	191	124	124	220	226	135	141	111	119	154	157	254	262	126	126	146	146	197	197	246	246	230	230	0	0	178	178	384	386	207	207	105	108	106	106	121	127
17-260-25	MS-Hol	137	137	139	145	291	291	110	114	138	144	189	191	124	124	220	220	137	141	111	119	154	157	264	264	128	128	146	146	197	197	244	246	230	230	272	272	176	176	386	388	207	213	105	108	104	106	121	121
17-260-26	MS-Hol	137	137	139	139	291	291	110	114	138	144	189	191	124	124	220	226	133	137	111	111	154	154	262	264	126	128	146	146	194	197	246	248	230	230	272	272	178	180	386	386	207	207	105	105	106	108	121	121
17-260-27	MS-Hol	137	137	139	145	297	306	110	114	144	144	189	193	122	124	220	226	129	149	117	121	154	154	260	264	126	126	146	146	197	197	246	246	230	230	272	275	178	178	384	386	207	210	105	105	104	106	118	121
17-260-28	MS-Hol	137	137	139	145	291	291	110	114	144	144	187	189	122	126	220	220	137	141	111	117	154	157	254	260	128	128	146	146	197	201	246	246	230	230	275	278	176	178	384	386	207	207	105	105	108	108	121	121
17-260-29	MS-Hol	137	137	139	145	294	294	110	114	144	151	191	191	124	128	220	220	135	135	111	111	154	157	262	262	128	128	146	146	197	197	248	248	230	230	272	272	176	178	384	384	207	210	105	105	106	108	121	121
17-260-30	MS-Hol	137	137	145	145	291	294	110	114	144	148	189	189	124	126	220	226	123	137	111	119	154	154	262	262	126	128	146	146	197	197	246	246	230	230	272	272	176	178	384	388	210	210	105	105	106	106	121	121
16-228-01	MS-Hom	137	137	145	145	291	294	110	114	138	144	193	193	124	126	220	226	133	141	111	111	154	157	260	264	128	128	146	146	194	201	246	246	230	230	272	272	178	178	386	388	207	207	102	105	106	106	121	127
16-228-02	MS-Hom	137	137	139	139	291	291	110	114	144	144	189	191	124	124	220	226	129	139	111	117	154	157	262	262	126	128	146	146	197	197	246	246	230	230	272	272	178	178	382	386	207	210	105	117	106	106	118	121
16-228-03	MS-Hom	137	140	145	145	291	291	110	114	144	144	189	191	126	128	220	237	137	137	111	111	157	160	262	264	126	128	146	146	193	193	246	246	229	230	272	272	178	178	386	386	210	210	105	105	106	106	121	121
16-228-04	MS-Hom	140	140	139	145	294	306	114	114	141	141	189	191	124	128	220	226	133	139	111	117	154	154	262	266	126	128	146	149	197	197	246	246	230	232	275	275	176	176	384	386	207	207	93	105	106	106	118	124
16-228-05	MS-Hom	137	143	139	139	291	294	114	114	144	151	189	193	126	126	220	226	123	139	119	123	154	160	254	262	126	126	146	149	197	198	246	246	230	230	272	272	178	178	386	388	207	210	105	105	108	108	118	127
16-228-06	MS-Hom	137	143	139	145	291	297	114	114	141	144	191	193	126	126	220	226	127	137	111	111	154	157	262	262	128	128	146	146	194	194	246	246	230	230	272	272	176	178	384	384	210	210	96	105	106	106	118	121
16-228-07	MS-Hom	137	140	139	145	291	294	114	114	144	144	191	191	124	126	220	220	135	137	111	111	154	154	262	262	128	128	146	149	194	197	246	246	230	230	272	272	178	178	384	388	207	210	105	108	106	108	121	127
16-228-08	MS-Hom	137	137	139	139	291	294	110	114	144	144	187	189	126	126	220	220	133	137	111	117	154	157	258	264	122	126	146	146	197	197	246	246	230	230	272	278	178	178	384	390	207	207	105	105	106	106	121	127
16-228-09	MS-Hom	137	143	145	145	291	294	110	114	144	144	189	189	124	128	226	226	127	129	111	119	154	154	264	264	128	128	146	149	197	197	246	246	230	230	272	272	178	178	388	392	207	207	105	105	106	106	118	124
16-228-10	MS-Hom	137	137	139	145	291	294	114	114	144	144	189	191	124	124	220	226	127	139	117	121	154	154	262	264	128	128	146	149	193	193	246	246	230	230	272	272	176	176	384	384	207	210	105	105	106	106	121	127
16-228-11	MS-Hom	137	140	139	145	291	294	110	114	144	144	187	191	126	126	220	226	135	141	111	111	154	157	262	264	128	130	146	146	194	201	246	246	230	230	272	275	174	178	386	386	207	210	105	105	106	106	121	127
16-228-12	MS-Hom	137	137	145	145	288	294	114	114	144	144	189	189	124	126	220	226	139	139	111	111	154	154	264	264	128	130	146	146	197	197	246	246	230	230	272	272	178	178	384	384	207	207	105	105	106	108	121	127
16-228-14	MS-Hom	137	143	145	145	291	294	114	114	138	144	187	191	128	136	220	226	137	137	111	119	154	154	264	264	128	130	146	146	197	197	246	246	230	230	272	272	178	180	386	386	207	210	105	105	106	106	121	121
16-228-15	MS-Hom	137	137	139	145	291	294	114	114	141	144	189	191	126	126	220	223	137	145	111	121	154	154	262	264	126	128	146	146	197	197	246	250	230	230	275	275	178	178	384	390	207	210	105	105	106	110	118	121
17-257-02	MS-Tom	137	137	139	145	291	291	110	114	144	148	191	191	122	122	220	226	129	139	117	119	154	154	264	264	126	128	146	146	193	197	246	248	230	230	272	272	176	182	384	386	207	210	105	105	106	106	121	127
17-257-03	MS-Tom	140	143	139	145	291	294	110	114	138	144	189	191	124	128	220	226	137	141	111	117	154	157	264	264	126	130	149	149	185	185	246	246	228	230	272	272	178	178	384	384	207	210	105	105	106	108	121	121
17-257-04	MS-Tom	137	137	139	145	291	291	114	114	137	144	191	193	126	126	220	220	137	143	117	119	154	154	264	264	128	128	146	149	201	201	244	246	230	230	272	272	176	176	382	386	207	207	99	105	106	106	118	121
17-257-06	MS-Tom	137	137	139	145	288	297	110	114	141	144	189	189	124	126	220	226	135	141	111	117	154	154	264	264	128	128	146	146	193	197	244	246	230	230	272	272	176	178	382	388	207	210	105	105	104	106	118	121
17-257-07	MS-Tom	137	137	145	145	288	291	110	114	144	144	189	191	122	126	220	226	125	141	111	119	154	154	264	264	128	128	146	149	197	197	246	246	230	230	272	272	178	178	384	386	207	210	105	105	106	108	121	124
17-257-09	MS-Tom	137	143	139	139	294	294	110	114	144	144	191	191	122	126	220	226	139	143	111	111	154	157	262	264	124	128	146	146	197	197	246	246	230	230	272	272	176	178	388	388	210	210	105	105	106	108	121	127
17-257-10	MS-Tom	137	143	139	139	288	291	114	114	141	144	189	191	124	126	217	217	137	139	111	117	154	157	262	264	128	128	146	149	197	197	246	246	230	230	272	275	176	178	386	386	207	207	105	105	106	106	121	127
17-257-11	MS-Tom	137	137	145	145	291	291	110	114	141	144	191	191	126	126	220	226	137	141	113	119	154	157	262	262	128	128	146	146	197	197	246	246	230	230	275	275	178	178	0	0	207	210	105	105	106	106	121	121
17-257-12	MS-Tom	137	140	145	145	291	294	110	114	144	144	191	191	122	126	220	220	135	139	111	117	154	157	262	264	128	128	146	146	197	197	246	246	230	230	272	272	178	178	384	384	210	213	105	105	106	108	118	127
17-257-13	MS-Tom	137	143	139	139	291	294	114	114	144	144	191	193	122	124	220	226	129	133	111	113	154	154	262	264	126	126	146	146	189	197	246	246	230	230	272	275	178	178	388	388	207	207	105	108	106	106	118	121
17-257-14	MS-Tom	137	137	145	145	291	300	114	114	144	144	191	191	122	126	217	220	129	133	113	117	154	154	260	264	126	128	143	146	197	201	246	246	230	230	272	275	176	178	384	386	207	210	99	105	106	106	121	121
17-257-15	MS-Tom	137	140	145	145	291	294	114	114	144	148	187	187	124	126	220	220	137	139	117	119	154	154	262	264	126	128	137	149	201	201	246	248	230	232	272	272	176	176	386	386	207	210	105	105	108	114	118	121
17-257-16	MS-Tom	137	137	139	145	294	297	110	114	144	144	189	189	126	126	220	226	137	137	111	121	154	157	262	264	126	128	143	146	193	201	246	248	228	230	275	275	178	178	384	386	210	210	105	105	104	106	121	121
17-257-18	MS-Tom	137	140	139	145	291	291	110	114	144	144	187	189	122	124	220	226	133	137	111	111	154	154	262	264	126	128	146	149	197	197	246	246	230	230	272	272	176	178	382	386	207	210	105	105	106	106	118	121
17-257-19	MS-Tom	137	137	139	139	291	294	114	114	148	148	189	189	122	128	220	220	137	137	113	117	154	157	262	262	126	128	146	146	197	197	244	246	230	230	272	275	176	178	388	388	207	210	105	105	106	106	121	127
17-257-20	MS-Tom	137	140	145	145	294	294	110	114	144	144	189	191	126	126	220	226	129	137	111	117	154	157	262	264	126	128	146	146	185	197	246	246	230	230	272	275	178	178	384	386	207	210	105	105	106	106	121	121
17-257-21	MS-Tom	137	137	145	145	291	294	114	114	138	144	189	191	126	126	220	226	133	137	117	117	154	157	264	264	126	128	146	146	194	197	246	246	228	230	272	272	176	178	384	384	207	210	105	105	106	106	121	121
17-257-22	MS-Tom	137	143	145	145	291	294	110	114	144	144	187	189	122	126	220	226	141	149	113	117	154	154	259	264	128	128	146	146	193	197	246	246	230	230	272	272	176	178	384	386	207	210	96	105	106	106	118	127
17-257-23	MS-Tom	137	137	145	145	294	294	114	114	138	144	191	191	122	122	220	220	137	139	111	119	154	157	262	262	126	126	146	146	197	197	246	246	230	230	272	276	178	178	384	388	207	210	96	105	106	106	118	118
17-257-24	MS-Tom	137	137	139	145	291	291	110	114	138	144	189	189	124	126	226	226	133	137	113	117	154	154	262	264	128	128	137	143	194	194	246	246	230	230	272	272	178	178	386	386	207	210	96	105	106	106	109	121
17-257-26	MS-Tom	137	137	139	145	291	297	114	114	138	144	189	195	124	126	220	226	137	143	119	121	154	154	262	264	128	128	146	149	197	197	244	246	230	230	272	272	176	178	386	388	207	210	96	105	106	108	118	127
17-257-27	MS-Tom	137	137	145	145	294	300	110	114	144	144	189	191	122	124	220	226	129	137	111	117	154	154	262	262	126	128	149	149	185	194	246	246	230	230	275	275	178	178	382	382	204	207	105	105	106	106	118	127
17-257-28	MS-Tom	137	143	139	145	291	294	110	114	144	148	189	191	122	130	220	220	137	139	111	121	154	157	262	262	126	126	146	146	197	201	246	246	230	230	275	275	178	178	386	388	210	213	105	105	110	110	118	118
17-257-29	MS-Tom	137	140	139	145	291	291	110	114	144	144	187	191	126	126	220	226	139	139	111	111	154	154	262	264	126	128	146	146	194	201	246	246	230	230	272	272	176	178	384	386	207	207	105	105	106	106	121	121
17-203-01	PA	137	137	145	145	291	294	114	114	141	148	191	191	122	124	220	220	139	141	111	119	154	154	264	264	126	128	146	146	197	197	244	246	230	230	272	272	176	176	382	384	207	207	105	105	106	106	118	118
17-203-02	PA	137	140	145	145	291	294	114	114	144	144	189	191	124	128	220	226	137	145	119	125	154	157	264	264	128	130	146	149	193	197	246	246	230	230	268	272	178	178	386	386	207	210	111	111	106	106	121	127
17-203-03	PA	137	137	139	145	291	294	110	114	144	148	191	191	126	126	220	226	135	137	117	119	154	154	258	264	126	128	146	149	197	197	246	248	230	230	272	275	178	178	382	388	207	210	105	105	106	106	121	121
17-203-04	PA	137	137	139	145	294	294	114	114	138	141	191	191	126	128	220	226	139	141	111	117	154	154	262	262	126	128	146	146	189	197	246	246	230	230	275	275	178	178	386	386	210	210	105	105	106	106	118	127
17-203-05	PA	137	137	139	139	288	291	110	114	135	144	187	191	126	132	220	220	137	137	111	111	154	157	264	264	128	128	146	146	194	197	244	246	230	230	272	275	178	178	384	388	207	207	105	105	106	108	121	121
17-203-08	PA	137	137	139	145	291	297	110	114	144	144	0	0	124	124	220	226	137	139	111	111	154	160	262	264	128	128	146	149	197	197	246	246	230	230	272	272	178	178	386	388	207	210	105	105	106	108	118	118
17-203-09	PA	137	137	145	145	291	291	114	114	144	151	189	191	122	124	220	226	137	137	111	119	154	154	262	264	128	128	146	146	197	197	244	246	230	230	272	272	178	178	384	388	207	210	105	105	106	106	121	121
17-203-11	PA	137	137	145	145	291	291	110	114	144	148	189	189	126	128	220	226	129	137	117	119	154	154	260	264	126	128	146	146	197	197	246	246	230	230	272	272	178	178	382	390	210	210	105	105	106	106	121	127
17-203-15	PA	137	137	139	145	291	291	114	114	138	148	187	193	124	126	220	226	129	139	111	111	157	157	264	264	126	128	143	146	197	197	244	246	230	230	275	275	178	178	384	388	207	210	105	105	106	106	118	124
17-203-16	PA	137	137	145	145	291	294	110	114	141	144	187	189	124	124	220	226	137	145	111	113	154	154	258	264	126	126	146	146	197	197	244	246	228	230	272	275	176	178	386	386	210	210	105	108	106	106	121	121
17-203-17	PA	137	137	139	139	291	294	114	114	144	144	189	191	124	130	220	226	137	137	111	117	154	157	264	264	128	128	146	146	197	197	246	246	230	230	272	272	178	178	384	388	207	210	105	105	106	106	118	127
17-203-18	PA	137	137	145	145	294	297	114	114	135	144	189	191	124	126	220	229	137	139	111	125	157	157	262	262	128	128	146	146	197	197	246	246	230	230	272	275	178	180	384	388	207	210	96	105	106	108	121	121
17-203-19	PA	137	137	139	145	291	294	110	114	144	144	189	191	124	126	220	220	137	139	111	117	157	157	264	264	126	126	146	146	194	197	244	246	230	232	272	275	178	178	388	388	207	207	105	105	106	106	121	121
17-203-20	PA	137	137	139	145	291	291	110	114	138	144	191	191	126	132	220	226	137	139	111	111	154	160	264	264	128	128	146	146	197	197	246	246	229	229	272	272	178	178	384	388	210	213	105	105	106	106	121	121
17-203-21	PA	137	137	145	145	294	294	110	114	144	144	187	189	124	128	226	226	137	137	111	111	157	157	264	264	128	130	146	149	197	197	244	246	230	230	272	272	178	180	384	384	207	210	105	105	106	108	118	127
17-203-22	PA	137	137	139	139	294	297	114	114	138	144	189	191	124	126	220	226	137	141	111	119	154	154	262	262	128	128	146	146	194	197	246	246	230	230	272	278	178	178	384	388	207	207	105	105	106	106	121	121
17-203-23	PA	137	137	139	145	291	294	110	114	141	144	189	191	124	126	220	226	135	137	111	113	154	157	262	264	128	128	146	146	197	197	240	246	228	230	272	272	176	178	382	388	207	213	105	105	106	106	121	121
17-203-24	PA	137	140	139	145	291	291	110	114	144	144	189	189	124	124	220	226	139	141	113	119	154	154	260	260	126	128	146	149	197	197	246	246	230	230	272	272	178	178	386	390	207	207	105	105	106	106	118	121
17-203-25	PA	137	137	139	145	282	294	114	114	138	144	189	193	128	128	220	220	133	137	111	119	154	157	262	264	126	128	136	146	193	201	246	246	230	230	272	276	178	180	382	388	207	210	105	105	106	108	121	127
17-203-26	PA	137	137	139	145	291	294	110	114	138	144	189	191	122	124	220	226	133	139	111	119	154	157	262	262	128	128	146	146	197	197	244	246	229	229	272	275	176	178	384	384	207	207	105	105	106	106	118	121
17-203-28	PA	137	137	145	145	291	297	114	114	144	144	187	191	128	132	220	220	137	139	117	117	156	157	262	264	126	128	146	149	194	197	244	246	230	232	272	275	178	180	386	388	207	207	105	105	104	106	118	121
17-203-30	PA	137	137	139	145	291	291	110	114	138	138	187	191	120	126	226	226	123	129	111	117	157	157	264	264	126	128	143	146	194	197	246	246	230	230	272	272	178	178	384	384	207	207	105	105	106	106	118	121
17-288-01	PA	137	137	139	145	291	291	110	114	138	144	189	191	122	124	220	220	141	141	117	119	156	157	260	264	128	128	146	146	197	197	246	246	230	230	272	272	178	178	386	390	207	210	105	105	106	106	121	127

## Sheet: LNDSf
24	70	8	11	6	14	7	5	15	4	8
SPB_LNDSf			AL	FL	GA	LA	MD	MS-Hom	MS-Tom	PA
Sample	Population	SPB2727-1	SPB2727-2	SPB3731-1	SPB3731-2	SPB2313-1	SPB2313-2	SPB0138-1	SPB0138-2	SPB1983-1	SPB1983-2	Dfr-14-1	Dfr-14-2	Dfr-17-1	Dfr-17-2	SPB1230-1	SPB1230-2	Dfr-18-1	Dfr-18-2	SPB1875-1	SPB1875-2	SPB3013-1	SPB3013-2	SPB1272-1	SPB1272-2	SPB1284-1	SPB1284-2	SPB1242-1	SPB1242-2	SPB2187-1	SPB2187-2	SPB1270-1	SPB1270-2	SPB4422-1	SPB4422-2	SPB903595-1	SPB903595-2	SPB180144-1	SPB180144-2	SPB265317-1	SPB265317-2	SPB979494-1	SPB979494-2	SPB3702-1	SPB3702-2	SPB1278-1	SPB1278-2	SPB1534-1	SPB1534-2
16-184-02	AL	137	143	139	145	294	294	110	114	144	148	187	189	126	126	220	226	135	139	117	119	154	154	260	264	126	128	146	146	194	197	248	248	230	230	272	272	178	178	384	386	207	210	97	106	106	106	120	120
16-184-03	AL	137	140	139	145	291	294	110	114	144	148	189	191	122	126	220	220	139	139	111	117	154	154	262	264	128	128	146	146	197	197	244	246	230	230	272	272	178	180	0	0	201	210	105	105	106	106	118	121
16-184-04	AL	137	137	139	145	291	294	114	114	144	144	189	189	124	128	220	226	129	141	111	119	154	154	254	262	128	128	146	146	193	197	246	246	230	230	272	272	178	178	388	388	207	213	105	105	106	106	121	121
16-184-05	AL	137	137	145	145	291	294	114	114	144	144	191	191	122	126	223	229	139	145	111	111	154	154	262	264	126	128	149	149	193	197	246	248	0	0	0	0	178	178	384	384	207	210	105	111	106	106	127	127
16-184-06	AL	137	137	139	145	279	294	110	114	138	144	189	191	124	124	220	226	139	139	111	117	154	154	264	264	126	128	146	146	197	197	246	246	226	230	272	272	178	178	384	386	207	207	105	105	106	106	118	118
16-184-10	AL	137	143	139	139	294	294	114	114	144	144	189	189	122	126	220	220	135	137	111	111	154	157	264	264	128	128	146	146	193	197	244	244	230	230	0	0	178	178	382	386	207	210	105	105	106	106	121	121
16-184-16	AL	137	137	145	145	291	294	114	114	138	148	187	189	122	124	217	220	137	139	111	119	151	154	262	262	126	128	146	146	197	197	246	246	230	230	0	0	178	178	0	0	207	210	105	105	0	0	118	118
16-184-18	AL	137	143	139	145	291	294	114	114	138	144	189	191	124	126	217	220	133	137	117	119	154	157	262	264	128	128	146	149	197	197	246	248	0	0	0	0	178	178	0	0	210	210	93	102	0	0	121	121
16-184-23	AL	137	137	139	145	291	291	114	114	144	144	191	193	126	126	220	226	135	137	117	119	154	154	262	264	128	128	146	149	197	197	242	246	230	230	0	0	178	178	0	0	0	0	96	105	106	106	118	127
16-184-24	AL	137	137	139	145	291	291	110	114	144	148	187	191	126	128	226	226	137	137	111	111	154	154	262	264	128	128	146	146	197	197	246	246	229	230	272	272	178	180	384	386	210	210	99	105	106	106	121	121
16-184-26	AL	137	137	139	139	291	306	114	114	144	144	187	187	122	124	220	220	129	137	111	117	154	157	264	264	128	128	146	146	197	197	246	246	230	230	272	275	176	178	390	394	207	213	105	105	106	108	121	127
16-123-02	FL	137	137	139	145	291	294	110	114	138	144	189	189	126	126	220	226	131	137	111	115	154	157	260	262	128	128	146	146	197	197	246	246	230	230	272	272	178	180	390	390	207	207	105	105	106	108	121	127
16-123-05	FL	137	137	139	145	291	294	114	114	144	148	189	191	126	128	220	226	129	139	111	119	154	157	254	262	128	128	146	146	197	197	246	246	230	230	272	275	178	178	382	388	207	210	93	105	106	106	121	121
16-123-06	FL	137	137	139	139	291	294	114	114	138	144	191	195	124	124	220	220	137	139	111	119	154	156	262	264	124	128	146	146	197	197	246	246	230	230	272	272	176	178	386	386	210	210	105	105	106	108	118	127
16-123-10	FL	137	137	145	145	291	291	114	114	144	144	189	189	122	126	220	220	141	143	111	121	157	157	260	264	126	128	146	146	197	197	246	246	230	230	272	272	178	178	384	388	207	207	105	105	106	106	121	121
16-123-15	FL	137	140	145	145	294	294	110	114	141	151	187	191	124	124	220	226	133	139	111	111	154	157	260	264	128	128	146	146	197	197	246	246	230	230	272	272	178	178	388	390	207	207	105	105	106	106	118	121
16-123-16	FL	137	137	139	145	291	294	110	114	138	144	191	195	124	126	220	220	135	143	111	117	154	154	262	262	128	128	146	146	197	197	246	248	230	230	272	272	176	178	384	386	210	210	105	105	106	108	121	127
17-350-02	GA	137	140	139	139	291	291	110	114	138	144	189	189	124	126	220	226	137	139	113	119	154	157	262	264	128	128	146	146	197	197	244	246	230	230	272	272	178	178	386	388	207	210	105	105	106	108	121	121
17-350-03	GA	137	137	139	145	291	294	114	114	144	144	189	189	122	122	220	220	135	135	111	115	154	157	260	262	128	128	146	146	197	197	246	246	230	230	272	275	178	178	0	0	207	210	105	108	106	106	118	121
17-350-04	GA	137	140	145	145	291	294	114	114	138	141	187	193	124	126	220	220	139	141	111	115	154	157	254	264	126	128	146	149	197	197	246	246	230	230	272	275	176	178	388	388	207	207	105	105	106	106	121	121
17-350-05	GA	137	137	145	145	291	294	110	114	144	144	189	195	126	126	220	226	123	141	111	111	154	154	262	264	126	128	146	146	193	197	246	246	230	230	272	272	176	178	390	390	210	213	105	105	106	108	118	121
17-350-09	GA	137	143	139	139	291	294	110	114	144	144	189	189	124	124	220	235	139	149	111	113	154	154	262	262	126	128	146	146	197	197	246	246	230	230	272	272	176	178	386	388	210	210	105	105	106	106	121	121
17-350-13	GA	137	137	139	145	291	294	114	114	144	144	189	189	124	124	226	226	135	139	117	117	154	154	262	264	126	128	146	146	194	197	246	246	230	230	272	272	178	178	382	388	210	210	105	105	106	106	121	127
17-350-14	GA	137	137	145	145	294	294	110	114	138	144	191	193	124	128	220	226	133	139	111	115	154	157	262	264	126	128	149	149	197	201	246	246	230	230	272	272	178	178	384	386	207	210	105	105	106	106	118	121
17-350-15	GA	137	137	139	139	291	291	114	114	144	144	189	193	126	128	220	226	141	141	111	115	154	154	264	264	128	128	140	146	189	197	246	246	230	230	272	272	178	178	384	384	210	210	105	105	106	110	118	124
17-350-19	GA	137	137	139	139	291	294	114	114	138	144	191	193	126	126	220	226	139	141	111	119	154	157	264	264	128	130	146	146	197	197	244	246	230	230	272	272	178	178	386	386	207	207	105	105	106	106	118	124
17-350-22	GA	137	140	139	145	291	294	110	114	144	144	187	191	124	124	220	220	129	133	111	119	154	154	262	264	126	126	146	146	197	197	246	246	230	230	272	275	178	178	384	384	207	210	105	105	106	114	118	127
17-350-23	GA	137	137	139	139	294	294	110	114	138	144	191	195	124	124	220	220	129	139	111	119	157	157	262	262	126	128	146	146	197	197	246	246	229	230	272	272	178	178	388	388	207	210	99	105	106	106	124	127
17-350-26	GA	137	137	139	139	294	294	110	114	138	148	189	193	122	128	226	226	137	141	119	119	151	154	262	264	128	128	146	146	197	197	246	246	230	230	272	272	176	178	386	386	210	213	105	105	104	106	118	127
17-350-28	GA	137	140	139	139	285	294	114	114	144	144	189	193	124	128	220	220	139	139	115	119	154	157	264	264	128	128	146	146	197	197	246	246	229	230	272	272	178	178	386	386	207	210	105	105	106	106	118	121
17-350-29	GA	137	140	139	145	291	291	110	114	144	144	187	189	124	126	220	226	133	141	117	119	154	154	262	266	128	128	146	146	194	197	246	246	230	230	272	272	176	178	388	388	207	207	105	105	106	108	121	127
17-256-03	LA	137	140	145	145	294	294	110	114	144	144	187	189	128	128	220	226	135	141	111	111	154	157	262	264	126	128	146	146	197	197	244	246	230	230	272	272	178	178	388	388	210	210	105	105	106	106	121	121
17-256-09	LA	137	137	139	145	288	291	114	120	144	144	187	191	124	126	220	226	133	135	117	119	157	157	262	264	126	128	146	146	193	197	244	246	230	230	272	272	178	178	386	390	207	207	105	105	106	106	121	121
17-256-10	LA	137	137	139	145	291	294	114	114	144	144	189	191	122	126	220	229	137	141	111	111	154	154	262	262	128	128	146	146	194	197	246	250	230	232	0	0	176	176	386	388	207	210	105	105	106	106	118	121
17-256-12	LA	137	143	139	145	294	294	110	114	144	144	189	191	126	128	220	226	133	133	111	111	156	157	262	264	126	128	146	146	194	197	246	246	226	230	272	272	178	180	386	388	207	210	105	105	106	106	121	127
17-256-14	LA	137	137	139	139	291	294	110	114	138	144	187	191	124	124	220	220	137	141	117	117	156	157	262	264	128	128	146	146	193	197	246	246	230	230	272	272	178	178	382	384	207	210	105	105	106	108	118	127
17-256-20	LA	137	140	145	145	294	297	110	114	138	148	191	191	124	126	220	226	133	139	111	117	154	157	260	266	122	128	146	146	197	197	246	248	230	230	272	275	178	180	386	390	207	210	105	105	106	110	118	121
17-256-23	LA	137	143	139	139	291	291	114	114	144	148	189	189	124	126	220	220	133	133	111	111	154	157	258	262	128	128	146	146	194	197	246	258	230	230	272	272	178	178	384	386	207	210	105	105	106	106	121	121
17-234-11	MD	137	137	139	145	291	294	110	114	148	148	189	189	126	132	220	226	133	137	111	117	154	157	254	262	128	128	146	146	194	194	244	246	230	230	272	272	176	176	386	386	207	210	105	105	106	110	121	121
17-234-12	MD	140	140	139	145	291	291	114	114	144	144	189	193	124	132	220	229	135	139	111	117	154	154	262	264	128	128	145	146	201	201	246	246	230	230	272	272	178	178	384	384	207	210	105	105	106	106	121	130
17-234-13	MD	137	137	139	145	294	294	110	114	144	144	189	189	124	128	226	226	137	139	117	119	154	154	262	264	126	126	146	146	197	197	246	246	230	230	272	275	178	178	386	386	207	210	105	105	106	106	121	121
17-234-19	MD	140	143	139	139	291	291	110	114	144	144	187	191	124	126	220	220	135	139	111	119	154	157	264	264	126	128	146	146	197	197	246	248	230	230	272	272	178	178	386	386	210	210	105	108	106	106	121	127
17-234-30	MD	137	137	139	139	291	294	114	114	144	144	191	191	124	124	220	226	129	139	111	111	154	154	262	262	126	128	146	146	197	197	246	246	230	230	272	272	178	178	382	388	207	210	105	105	106	108	121	121
16-229-01	MS-Hom	137	137	139	145	291	294	110	114	141	144	189	189	124	128	220	220	127	135	117	119	154	154	254	262	128	128	146	146	194	197	246	246	230	230	272	272	178	178	386	388	207	207	105	105	106	106	121	121
16-229-02	MS-Hom	137	140	139	139	291	291	110	114	138	144	189	191	124	124	220	226	133	139	111	119	157	157	262	264	128	128	146	146	193	197	246	246	230	230	272	275	176	178	386	388	210	210	93	105	106	106	127	127
16-229-03	MS-Hom	137	143	145	145	291	291	110	114	138	144	189	191	124	126	220	220	137	151	111	117	154	154	258	264	126	128	146	146	194	197	246	248	230	230	272	275	178	178	384	388	207	210	105	105	106	106	121	127
16-229-04	MS-Hom	137	143	139	139	291	294	110	114	144	144	189	189	124	126	226	239	133	141	111	111	154	154	262	264	128	128	146	146	193	197	246	246	230	230	272	272	178	178	386	388	207	207	105	105	106	106	121	121
16-229-05	MS-Hom	137	137	139	145	291	294	110	114	144	144	189	189	124	126	220	220	133	137	111	111	154	154	264	266	128	128	146	149	197	197	246	246	228	230	275	275	176	176	384	384	207	210	105	105	106	106	121	121
16-229-06	MS-Hom	137	140	145	145	291	294	110	114	144	144	189	189	124	128	220	220	129	137	111	119	154	160	262	264	126	126	146	146	201	201	246	246	230	230	272	272	178	178	388	388	207	207	105	105	106	110	121	121
16-229-07	MS-Hom	137	137	145	145	291	291	110	114	144	144	185	189	116	126	220	235	129	139	111	119	154	157	260	262	128	128	146	146	197	197	246	246	230	230	272	275	178	178	384	386	210	210	99	105	104	106	121	121
16-229-08	MS-Hom	137	137	139	139	291	294	114	114	144	144	189	193	126	128	220	226	135	137	111	117	154	154	262	262	128	128	146	149	197	197	244	246	229	229	272	272	176	176	384	390	204	210	105	105	106	106	115	118
16-229-09	MS-Hom	137	137	145	145	291	291	110	114	138	144	189	193	124	124	220	226	137	143	111	119	154	157	262	264	128	128	146	146	197	201	246	246	228	230	272	272	176	176	382	386	210	210	105	105	106	106	121	121
16-229-10	MS-Hom	137	137	139	145	291	294	114	114	138	144	191	191	126	126	220	226	133	133	111	111	154	154	262	262	128	128	146	146	197	197	246	246	230	234	272	275	178	178	382	384	207	207	105	105	106	108	118	127
16-229-11	MS-Hom	137	137	139	139	291	294	110	114	138	141	189	191	124	128	220	220	135	135	111	111	154	154	264	264	128	128	146	146	197	197	246	246	230	230	272	272	178	178	386	386	207	207	105	105	108	108	112	121
16-229-12	MS-Hom	137	137	139	145	291	294	114	114	138	144	191	193	124	126	220	226	129	141	111	111	154	154	264	264	126	128	146	146	197	197	246	246	230	230	272	272	178	178	386	390	207	210	105	105	106	106	121	121
16-229-13	MS-Hom	137	140	139	145	294	294	114	114	148	151	191	193	124	126	220	223	137	139	111	119	154	154	262	262	126	126	146	149	197	197	246	246	230	230	262	272	178	178	395	395	207	207	105	105	106	106	121	121
16-229-14	MS-Hom	137	137	139	145	291	291	114	114	138	151	189	191	126	130	220	226	129	135	113	119	154	154	262	266	128	128	146	149	197	197	246	246	230	230	272	275	178	178	384	388	210	210	108	108	106	106	118	121
16-229-15	MS-Hom	137	137	139	145	291	291	114	114	144	148	189	195	122	126	220	226	137	139	115	117	154	154	262	264	128	128	146	149	194	197	246	248	230	230	0	0	178	178	386	386	207	207	105	105	106	108	121	127
17-257-01	MS-Tom	137	137	139	139	291	294	110	114	144	144	191	191	122	122	220	220	127	139	111	111	154	154	262	264	122	128	146	146	197	197	246	246	228	230	272	272	178	178	386	386	207	207	105	105	104	106	127	133
17-257-08	MS-Tom	137	137	139	139	291	303	110	114	138	144	189	191	124	126	220	235	129	137	111	113	154	157	262	264	128	128	146	146	197	201	244	246	230	230	275	275	178	180	386	388	207	207	99	105	106	106	118	127
17-257-17	MS-Tom	137	137	145	145	291	291	110	114	138	148	189	189	124	124	220	220	129	149	111	111	154	154	264	264	128	128	146	146	194	197	246	246	230	230	272	275	178	178	384	386	210	210	105	105	106	108	121	121
17-257-25	MS-Tom	137	137	139	145	291	291	114	114	138	144	187	191	126	126	220	220	133	133	111	111	154	154	262	262	126	126	146	146	197	197	244	246	230	230	272	272	178	178	388	390	207	225	96	105	106	106	118	121
17-203-06	PA	137	137	139	145	294	294	114	114	138	144	189	189	120	124	226	226	129	137	111	111	154	154	262	266	128	128	146	146	197	197	246	246	230	230	272	275	178	178	384	384	207	210	105	105	106	106	118	121
17-203-07	PA	137	140	145	145	291	294	110	114	144	148	189	191	122	124	220	226	141	141	111	111	154	154	262	264	126	128	146	149	197	197	246	246	230	230	272	272	178	178	384	386	207	210	105	105	104	106	121	127
17-203-10	PA	137	137	145	145	291	291	110	114	138	138	191	191	128	132	220	220	129	136	117	119	154	157	262	264	128	128	146	149	194	197	244	246	226	230	272	275	176	178	382	382	207	207	105	105	106	110	121	121
17-203-12	PA	137	137	145	145	291	294	110	114	144	144	189	191	124	128	220	226	133	141	117	123	154	157	262	264	128	128	146	146	197	197	246	246	230	230	272	275	178	178	384	386	210	210	105	105	106	106	118	133
17-203-13	PA	137	140	139	145	294	294	110	114	135	144	189	191	124	126	220	220	137	141	117	119	156	157	262	264	128	128	146	146	194	197	240	246	230	230	272	275	178	180	390	390	210	210	105	105	106	108	121	127
17-203-14	PA	137	143	145	145	291	294	114	114	138	141	189	189	124	124	220	226	139	141	111	121	160	160	256	264	128	128	146	146	193	193	246	246	230	230	272	272	178	178	384	388	210	210	105	108	106	108	118	118
17-203-27	PA	137	137	139	145	291	294	114	114	144	148	191	191	122	124	220	226	133	135	117	119	157	157	262	264	128	128	146	146	194	201	246	246	230	230	272	272	178	178	386	386	207	207	105	105	106	106	121	121
17-203-29	PA	137	137	139	139	294	294	110	114	144	144	191	191	126	126	220	226	133	135	113	123	154	157	260	264	128	128	146	146	197	197	240	246	230	230	272	272	176	178	386	388	207	207	105	105	106	110	121	121

## Sheet: HSDS19mf
19	255	9	30	24	30	27	30	26	29	28	31
SPB_HSDS19mf			AL	FL	GA	LA	MD	MS-Hol	MS-Hom	MS-Tom	PA
Sample	Population	SPB2727-1	SPB2727-2	Dfr-09-1	Dfr-09-2	Dfr-16-1	Dfr-16-2	SPB3731-1	SPB3731-2	Dfr-10-1	Dfr-10-2	Dfr-24-1	Dfr-24-2	Dfr-17-1	Dfr-17-2	SPB1875-1	SPB1875-2	SPB3013-1	SPB3013-2	SPB1272-1	SPB1272-2	SPB1284-1	SPB1284-2	SPB2480-1	SPB2480-2	SPB2187-1	SPB2187-2	SPB1270-1	SPB1270-2	SPB4422-1	SPB4422-2	SPB903595-1	SPB903595-2	SPB265317-1	SPB265317-2	SPB979494-1	SPB979494-2	SPB4155-1	SPB4155-2
16-184-01	AL	137	137	101	106	184	186	139	145	149	149	140	150	122	126	111	115	154	157	262	264	128	128	162	165	197	201	246	246	230	230	0	0	0	0	207	210	107	110
16-184-02	AL	137	143	101	103	180	182	139	145	146	153	140	150	126	126	117	119	154	154	260	264	126	128	162	165	194	197	248	248	230	230	272	272	384	386	207	210	107	110
16-184-03	AL	137	140	105	108	180	184	139	145	146	146	148	148	122	126	111	117	154	154	262	264	128	128	165	165	197	197	244	246	230	230	272	272	0	0	201	210	107	110
16-184-04	AL	137	137	99	101	184	186	139	145	144	149	140	140	124	128	111	119	154	154	254	262	128	128	162	162	193	197	246	246	230	230	272	272	388	388	207	213	110	110
16-184-05	AL	137	137	106	106	182	184	145	145	144	155	140	146	122	126	111	111	154	154	262	264	126	128	162	162	193	197	246	248	0	0	0	0	384	384	207	210	107	107
16-184-06	AL	137	137	99	106	182	184	139	145	152	153	140	152	124	124	111	117	154	154	264	264	126	128	162	165	197	197	246	246	226	230	272	272	384	386	207	207	107	110
16-184-07	AL	137	137	101	106	182	182	139	139	152	153	136	150	124	124	111	111	157	157	264	264	128	128	165	165	193	197	246	248	228	230	0	0	384	388	207	210	110	113
16-184-08	AL	137	137	101	106	184	184	139	145	147	147	140	140	126	126	111	111	154	157	262	264	126	128	162	162	197	197	244	248	230	230	272	272	384	384	210	210	107	110
16-184-09	AL	137	146	101	106	186	186	139	145	144	147	148	148	124	124	111	117	156	157	264	264	126	128	162	162	197	197	246	246	230	230	272	272	384	386	207	210	107	110
16-184-10	AL	137	143	106	106	184	186	139	139	146	147	154	154	122	126	111	111	154	157	264	264	128	128	162	162	193	197	244	244	230	230	0	0	382	386	207	210	107	110
16-184-11	AL	137	137	106	108	182	184	139	145	146	147	148	152	122	122	113	121	157	157	260	262	128	128	162	165	197	197	246	246	230	230	272	272	384	386	207	210	110	110
16-184-12	AL	137	137	101	107	182	182	139	139	142	151	140	140	122	124	111	117	154	156	264	264	126	128	162	162	197	197	246	246	230	230	272	272	384	388	207	210	107	107
16-184-13	AL	137	143	101	106	182	184	139	145	146	146	154	154	124	126	111	111	154	154	262	262	128	130	162	162	197	197	246	246	230	230	272	272	386	386	207	210	104	110
16-184-14	AL	137	143	99	106	182	184	139	139	146	147	140	146	124	126	111	119	154	157	262	264	128	128	162	162	197	197	246	246	230	230	272	272	386	386	207	210	110	110
16-184-15	AL	137	137	106	106	184	184	145	145	144	157	140	142	124	126	111	111	154	157	262	262	128	128	165	165	197	197	246	246	230	230	272	272	384	384	207	210	107	110
16-184-16	AL	137	137	99	107	182	186	145	145	146	153	148	148	122	124	111	119	151	154	262	262	126	128	162	162	197	197	246	246	230	230	0	0	0	0	207	210	110	110
16-184-17	AL	137	137	100	106	182	184	139	139	153	157	140	140	124	126	117	119	154	157	262	264	128	128	162	162	197	197	246	246	229	230	272	272	384	384	207	210	107	107
16-184-18	AL	137	143	105	113	184	184	139	145	153	155	140	140	124	126	117	119	154	157	262	264	128	128	162	162	197	197	246	248	0	0	0	0	0	0	210	210	107	110
16-184-19	AL	137	137	101	104	184	186	139	145	146	146	140	148	122	122	111	117	154	157	262	264	128	128	168	171	193	197	246	246	230	230	0	0	0	0	207	210	107	110
16-184-20	AL	137	140	106	108	184	186	139	145	151	153	144	150	124	128	111	119	157	157	262	264	128	128	162	162	194	194	244	246	230	230	0	0	0	0	207	207	107	110
16-184-21	AL	137	137	101	106	182	186	139	145	153	153	150	150	124	126	111	119	154	154	260	264	128	128	165	165	197	197	246	246	230	230	272	272	384	386	210	213	106	109
16-184-22	AL	137	143	100	106	182	184	139	145	155	157	148	150	126	132	111	119	157	157	262	264	128	128	168	168	197	197	240	246	230	230	272	272	386	388	210	210	106	109
16-184-23	AL	137	137	98	103	184	186	139	145	146	147	148	148	126	126	117	119	154	154	262	264	128	128	162	162	197	197	242	246	230	230	0	0	0	0	0	0	106	106
16-184-24	AL	137	137	101	110	180	182	139	145	151	153	140	148	126	128	111	111	154	154	262	264	128	128	162	162	197	197	246	246	229	230	272	272	384	386	210	210	106	106
16-184-25	AL	137	137	105	106	182	182	145	145	147	153	140	150	122	126	111	117	154	154	264	264	128	128	162	162	193	197	246	246	230	230	0	0	384	388	210	210	106	109
16-184-26	AL	137	137	106	106	182	182	139	139	151	153	140	140	122	124	111	117	154	157	264	264	128	128	162	162	197	197	246	246	230	230	272	275	390	394	207	213	106	109
16-184-27	AL	137	137	103	110	184	184	139	139	146	146	144	148	126	130	111	111	154	154	264	264	128	128	162	162	194	197	246	246	230	230	272	272	384	384	207	207	106	109
16-184-28	AL	137	137	108	108	182	184	139	145	147	155	150	150	124	124	111	111	154	157	262	262	126	128	162	162	194	197	246	246	230	230	272	272	384	388	210	210	109	109
16-184-29	AL	137	137	101	108	182	186	145	145	144	151	144	148	124	126	111	111	154	154	262	262	128	128	162	162	197	197	246	246	230	230	272	275	386	390	210	210	106	109
16-184-30	AL	137	137	106	110	184	184	139	145	142	155	140	148	122	128	111	119	154	157	254	266	128	128	162	162	197	197	246	246	230	230	272	275	386	386	207	207	106	109
16-123-01	FL	137	137	100	101	182	184	139	145	153	157	140	148	122	124	111	111	154	154	262	264	126	126	162	162	197	197	246	246	230	230	272	272	386	388	207	210	107	110
16-123-02	FL	137	137	106	109	182	184	139	145	149	153	140	144	126	126	111	115	154	157	260	262	128	128	165	165	197	197	246	246	230	230	272	272	390	390	207	207	107	107
16-123-03	FL	137	140	101	103	184	184	139	139	147	147	150	150	124	126	111	115	154	154	262	264	128	128	162	165	197	197	246	246	230	230	272	272	0	0	207	207	107	107
16-123-04	FL	137	137	101	103	182	184	139	139	147	147	138	148	126	126	117	117	154	154	262	264	126	128	162	162	197	197	246	246	230	230	272	275	384	384	204	207	104	107
16-123-05	FL	137	137	100	106	182	184	139	145	146	147	144	148	126	128	111	119	154	157	254	262	128	128	162	162	197	197	246	246	230	230	272	275	382	388	207	210	110	110
16-123-06	FL	137	137	106	110	184	184	139	139	147	155	140	144	124	124	111	119	154	156	262	264	124	128	159	165	197	197	246	246	230	230	272	272	386	386	210	210	107	107
16-123-07	FL	137	137	103	103	182	184	139	139	151	153	140	142	124	124	119	119	154	154	262	262	128	128	162	174	197	197	246	246	230	230	272	272	384	386	207	210	107	107
16-123-08	FL	137	140	101	101	182	182	139	145	149	155	138	140	126	128	111	111	154	154	260	262	128	128	162	162	194	197	246	246	230	230	272	275	386	388	207	210	107	107
16-123-09	FL	137	137	101	106	182	184	139	139	146	151	140	148	122	124	111	115	154	154	262	264	128	128	165	165	193	197	246	246	230	230	272	275	0	0	207	207	107	110
16-123-10	FL	137	137	101	106	184	184	145	145	144	147	140	150	122	126	111	121	157	157	260	264	126	128	162	162	197	197	246	246	230	230	272	272	384	388	207	207	104	107
16-123-11	FL	137	137	101	106	178	186	139	139	146	147	140	144	120	124	111	111	151	154	262	264	126	128	162	162	197	197	246	248	230	230	272	272	388	388	210	210	107	110
16-123-12	FL	137	137	101	106	182	184	139	139	151	157	150	158	122	122	111	117	154	154	260	262	126	128	162	162	194	197	246	248	230	230	272	272	384	386	207	207	107	110
16-123-13	FL	137	137	104	104	182	184	139	139	147	153	138	140	124	126	111	115	154	154	262	264	126	128	162	162	197	197	246	246	230	230	272	272	386	388	210	210	104	107
16-123-14	FL	137	137	106	106	184	186	139	145	149	149	148	148	124	126	117	119	154	157	262	264	126	128	162	162	197	197	246	246	230	230	272	275	384	384	207	210	107	110
16-123-15	FL	137	140	100	107	182	182	145	145	151	153	148	148	124	124	111	111	154	157	260	264	128	128	162	162	197	197	246	246	230	230	272	272	388	390	207	207	107	107
16-123-16	FL	137	137	103	106	184	184	139	145	147	155	140	140	124	126	111	117	154	154	262	262	128	128	162	165	197	197	246	248	230	230	272	272	384	386	210	210	107	107
16-123-17	FL	137	137	101	101	184	184	139	145	147	147	148	162	122	126	111	111	154	154	260	260	126	128	162	162	197	197	246	246	230	230	272	275	384	386	207	210	107	110
16-123-18	FL	137	137	100	107	182	182	139	145	146	153	138	150	124	124	111	119	154	154	262	262	124	126	159	159	197	197	246	246	230	230	272	272	384	384	207	210	107	110
16-123-19	FL	137	140	105	105	182	186	139	145	147	153	148	148	120	126	111	119	154	157	262	262	124	128	159	162	194	197	248	248	230	230	272	272	386	388	207	210	107	110
16-123-20	FL	137	137	101	106	184	188	139	145	146	149	140	152	124	126	111	117	154	157	260	260	124	126	159	162	194	197	246	246	230	230	272	272	384	390	207	210	107	110
16-123-21	FL	137	137	98	100	182	184	139	139	149	151	140	148	124	126	111	119	154	157	260	262	124	126	159	162	197	197	246	246	230	230	272	275	384	386	192	207	107	110
16-123-22	FL	137	137	104	108	182	184	145	145	147	153	140	140	122	124	111	117	154	154	260	264	124	126	159	162	193	197	244	246	230	230	272	272	384	386	207	207	107	107
16-123-23	FL	137	137	101	106	180	184	139	145	146	159	148	148	122	126	117	117	154	156	258	262	126	126	159	165	197	197	244	246	230	230	272	275	393	393	207	210	107	110
16-123-24	FL	137	137	101	103	184	184	139	139	153	157	140	150	124	124	111	111	154	154	260	262	126	126	159	162	197	197	246	246	230	230	272	275	382	382	207	210	110	110
17-350-01	GA	137	140	106	108	184	184	145	145	151	153	140	148	124	126	111	113	154	157	260	264	126	128	162	165	194	194	246	246	230	230	272	272	386	392	207	207	107	110
17-350-02	GA	137	140	107	107	180	184	139	139	144	153	140	142	124	126	113	119	154	157	262	264	128	128	159	162	197	197	244	246	230	230	272	272	386	388	207	210	107	107
17-350-03	GA	137	137	101	107	182	184	139	145	151	151	140	152	122	122	111	115	154	157	260	262	128	128	159	162	197	197	246	246	230	230	272	275	0	0	207	210	107	107
17-350-04	GA	137	140	104	106	184	186	145	145	153	153	158	158	124	126	111	115	154	157	254	264	126	128	159	165	197	197	246	246	230	230	272	275	388	388	207	207	107	110
17-350-05	GA	137	137	106	106	180	182	145	145	146	152	140	146	126	126	111	111	154	154	262	264	126	128	159	165	193	197	246	246	230	230	272	272	390	390	210	213	107	107
17-350-06	GA	137	140	99	106	182	182	139	145	153	153	140	148	124	128	111	119	154	157	264	264	126	128	159	165	197	197	244	246	230	230	272	272	384	384	207	207	110	110
17-350-07	GA	137	143	101	107	184	184	139	145	146	159	150	166	126	130	111	117	154	157	260	264	128	128	159	162	194	197	244	246	229	230	272	275	384	386	207	210	107	107
17-350-08	GA	137	137	103	107	180	184	139	145	151	153	140	148	122	126	113	117	154	163	264	264	126	128	159	168	193	194	246	246	229	230	272	272	382	384	210	210	107	107
17-350-09	GA	137	143	103	106	182	186	139	139	155	159	140	146	124	124	111	113	154	154	262	262	126	128	159	165	197	197	246	246	230	230	272	272	386	388	210	210	107	107
17-350-10	GA	137	143	101	106	182	182	145	145	144	157	140	150	126	130	111	111	154	157	262	262	128	128	159	162	197	197	244	246	230	230	272	272	386	388	207	210	107	107
17-350-11	GA	137	140	99	103	182	184	139	145	151	153	148	152	126	126	111	117	154	154	262	264	128	128	159	162	197	197	246	246	230	230	272	272	384	386	207	207	107	110
17-350-12	GA	137	137	103	104	182	184	145	145	151	153	148	158	124	124	119	119	154	154	262	264	126	128	159	164	197	197	246	246	230	230	272	272	386	388	207	210	107	110
17-350-13	GA	137	137	106	107	182	182	139	145	146	151	148	148	124	124	117	117	154	154	262	264	126	128	159	159	194	197	246	246	230	230	272	272	382	388	210	210	106	109
17-350-14	GA	137	137	105	106	186	186	145	145	146	147	146	150	124	128	111	115	154	157	262	264	126	128	159	162	197	201	246	246	230	230	272	272	384	386	207	210	110	110
17-350-15	GA	137	137	101	103	184	186	139	139	147	153	140	148	126	128	111	115	154	154	264	264	128	128	159	162	189	197	246	246	230	230	272	272	384	384	210	210	107	107
17-350-16	GA	137	137	99	101	184	184	139	139	147	147	126	152	126	132	111	111	157	157	262	262	126	128	159	162	197	197	246	246	230	230	272	275	384	388	207	207	107	107
17-350-17	GA	137	137	103	108	184	186	139	139	146	165	140	146	128	132	115	117	151	154	262	264	128	128	159	165	197	201	246	246	230	230	272	272	388	390	207	210	107	107
17-350-18	GA	137	140	101	106	184	184	145	145	151	155	144	146	124	124	111	117	154	157	260	266	128	130	159	162	193	193	246	246	228	230	272	272	386	386	198	210	110	110
17-350-19	GA	137	137	106	107	186	188	139	139	146	151	146	152	126	126	111	119	154	157	264	264	128	130	159	162	197	197	244	246	230	230	272	272	386	386	207	207	107	107
17-350-20	GA	137	140	103	103	184	186	139	145	147	153	148	148	124	126	111	119	154	154	262	264	128	130	162	165	193	197	246	246	230	230	275	275	376	384	210	210	110	110
17-350-21	GA	137	137	106	108	184	184	139	139	147	153	140	148	124	128	111	111	154	157	262	264	126	128	0	0	194	197	246	246	230	230	272	272	386	386	210	210	107	107
17-350-22	GA	137	140	103	103	184	184	139	145	146	147	140	140	124	124	111	119	154	154	262	264	126	126	162	162	197	197	246	246	230	230	272	275	384	384	207	210	110	110
17-350-23	GA	137	137	103	106	180	182	139	139	151	153	140	152	124	124	111	119	157	157	262	262	126	128	162	165	197	197	246	246	229	230	272	272	388	388	207	210	107	110
17-350-24	GA	137	137	99	101	182	184	139	145	146	149	140	148	124	124	111	113	154	157	262	264	126	128	162	162	197	197	246	246	230	230	272	272	388	394	207	207	110	110
17-350-25	GA	137	137	106	106	184	184	139	139	153	153	140	140	124	128	117	119	154	156	262	264	126	128	165	165	197	197	246	246	230	230	272	272	384	388	210	210	110	110
17-350-26	GA	137	137	101	106	182	182	139	139	149	153	140	140	122	128	119	119	151	154	262	264	128	128	165	165	197	197	246	246	230	230	272	272	386	386	210	213	107	107
17-350-27	GA	137	137	98	106	182	190	139	145	149	151	148	150	124	128	111	111	154	157	264	264	126	128	165	165	197	201	246	246	230	230	272	272	384	386	207	210	107	107
17-350-28	GA	137	140	103	106	182	182	139	139	144	147	148	150	124	128	115	119	154	157	264	264	128	128	162	165	197	197	246	246	229	230	272	272	386	386	207	210	110	110
17-350-29	GA	137	140	101	106	180	184	139	145	142	153	140	150	124	126	117	119	154	154	262	266	128	128	162	162	194	197	246	246	230	230	272	272	388	388	207	207	107	107
17-350-30	GA	137	137	99	101	182	184	139	139	147	153	146	156	126	126	111	119	154	154	260	262	128	128	162	165	197	201	246	246	230	230	272	272	384	384	210	210	107	107
17-256-01	LA	137	137	105	108	184	184	139	139	153	153	140	152	124	126	113	117	156	157	254	264	126	128	162	165	193	194	246	246	230	230	272	275	384	386	207	210	107	107
17-256-02	LA	137	137	101	105	184	188	139	145	146	155	140	140	126	130	111	111	154	157	264	264	128	128	162	162	193	197	246	246	230	230	272	275	388	388	207	207	107	107
17-256-03	LA	137	140	105	107	176	184	145	145	142	155	148	148	128	128	111	111	154	157	262	264	126	128	162	162	197	197	244	246	230	230	272	272	388	388	210	210	107	107
17-256-04	LA	137	137	103	106	182	184	145	145	146	155	146	154	126	132	111	115	154	154	264	264	128	128	162	162	197	197	246	246	230	230	272	275	384	384	207	210	110	110
17-256-05	LA	137	137	101	107	178	184	145	145	147	153	148	152	126	128	111	117	154	157	262	264	126	128	0	0	193	197	246	246	229	230	0	0	386	388	210	210	107	110
17-256-06	LA	137	137	101	106	182	184	139	139	151	157	148	158	126	130	111	119	154	154	262	262	128	128	162	162	197	197	246	248	230	230	272	275	386	386	207	210	107	110
17-256-08	LA	137	137	106	107	182	182	139	139	146	147	144	144	124	126	111	119	154	154	258	264	128	128	162	162	193	193	246	246	230	230	272	275	386	386	201	207	107	107
17-256-09	LA	137	137	101	106	176	182	139	145	151	155	140	150	124	126	117	119	157	157	262	264	126	128	165	165	193	197	244	246	230	230	272	272	386	390	207	207	107	107
17-256-10	LA	137	137	99	108	182	184	139	145	144	144	140	150	122	126	111	111	154	154	262	262	128	128	165	165	194	197	246	250	230	232	0	0	386	388	207	210	107	110
17-256-11	LA	137	137	106	110	182	184	139	145	146	146	140	148	124	124	111	119	154	154	262	264	126	128	162	162	197	197	246	246	230	230	272	272	388	388	207	210	107	110
17-256-12	LA	137	143	103	103	182	184	139	145	149	149	140	144	126	128	111	111	156	157	262	264	126	128	162	162	194	197	246	246	226	230	272	272	386	388	207	210	107	110
17-256-14	LA	137	137	103	108	178	182	139	139	151	155	148	150	124	124	117	117	156	157	262	264	128	128	162	165	193	197	246	246	230	230	272	272	382	384	207	210	107	110
17-256-15	LA	137	137	106	106	182	182	139	139	142	147	140	150	116	126	111	111	154	154	262	264	128	128	162	165	197	197	246	246	230	230	272	272	384	386	207	207	107	107
17-256-16	LA	137	137	101	101	182	184	139	145	142	153	142	160	124	128	111	117	154	157	264	264	128	128	162	162	197	197	246	246	230	230	272	272	386	388	207	210	107	110
17-256-17	LA	137	137	101	103	182	182	139	145	146	153	148	150	124	132	111	111	154	154	262	264	126	128	162	165	197	201	246	246	229	230	272	272	384	384	207	210	110	110
17-256-18	LA	137	137	99	106	184	184	139	139	146	146	140	148	124	126	111	111	154	157	262	262	128	128	162	162	193	197	246	246	230	230	272	272	386	388	198	207	107	110
17-256-20	LA	137	140	101	104	182	182	145	145	146	147	140	148	124	126	111	117	154	157	260	266	122	128	162	162	197	197	246	248	230	230	272	275	386	390	207	210	110	110
17-256-21	LA	143	143	101	106	182	184	139	145	137	153	140	140	122	126	111	111	154	154	262	266	126	128	162	162	197	197	244	246	230	230	272	272	386	386	207	210	110	116
17-256-22	LA	137	137	103	108	184	184	139	139	146	152	148	150	122	126	111	119	154	156	262	264	126	130	162	162	197	197	246	246	228	230	272	272	386	390	207	207	107	110
17-256-23	LA	137	143	99	106	182	184	139	139	147	149	148	148	124	126	111	111	154	157	258	262	128	128	165	165	194	197	246	258	230	230	272	272	384	386	207	210	107	110
17-256-24	LA	137	137	99	106	182	184	139	145	144	151	140	144	124	126	111	111	154	157	260	262	128	128	162	162	197	197	240	246	230	230	272	275	384	388	207	207	95	110
17-256-25	LA	137	137	98	104	184	184	139	139	144	153	138	144	126	130	111	117	154	157	254	262	128	128	162	165	197	197	246	250	229	230	272	272	384	386	207	207	110	110
17-256-26	LA	137	137	97	106	182	184	139	145	153	155	140	148	124	132	111	113	154	154	262	264	128	128	162	162	193	193	246	248	229	230	272	275	386	386	207	210	107	107
17-256-27	LA	137	137	103	103	182	184	139	145	142	146	150	156	124	128	111	111	154	157	262	264	124	128	162	165	197	197	246	246	230	230	272	272	390	390	207	210	107	107
17-256-28	LA	137	140	101	101	182	184	139	145	149	153	140	158	122	128	111	119	154	154	262	264	126	126	165	165	197	197	246	246	230	230	272	272	382	388	207	207	107	107
17-256-29	LA	137	137	99	101	182	182	145	145	146	147	148	152	126	128	111	117	154	157	262	264	126	128	162	165	193	197	246	246	230	230	272	272	386	388	207	210	107	107
17-256-30	LA	137	137	99	107	182	182	139	145	146	151	148	148	124	128	111	117	154	154	264	264	126	128	162	162	197	197	244	246	230	230	272	272	386	386	207	207	107	110
17-234-01	MD	137	137	106	110	182	184	139	145	146	153	148	148	122	126	111	115	154	157	264	264	126	128	162	165	197	197	246	246	230	230	272	272	384	384	207	210	107	107
17-234-02	MD	137	137	101	106	182	184	145	145	149	153	140	144	124	126	111	119	154	156	262	262	128	128	162	162	194	197	244	246	230	230	272	275	386	386	210	210	107	107
17-234-03	MD	137	140	103	106	184	188	139	145	139	147	140	140	124	124	111	119	154	154	262	262	126	126	162	162	197	197	244	246	230	230	272	272	384	386	207	207	107	107
17-234-04	MD	137	137	101	108	182	184	139	145	151	157	152	152	126	126	111	117	154	154	260	262	128	128	162	162	193	197	246	246	228	230	272	272	384	386	210	210	107	107
17-234-05	MD	137	137	101	108	184	188	139	139	153	153	144	148	124	126	111	119	154	157	262	262	128	128	162	162	194	194	246	246	230	246	272	275	382	386	207	210	107	110
17-234-06	MD	137	140	105	108	184	188	139	145	155	157	150	150	124	126	111	119	154	154	262	264	126	128	162	162	197	197	240	246	230	230	272	275	384	384	210	210	107	110
17-234-07	MD	137	137	101	103	184	184	145	145	144	153	140	148	124	126	111	123	154	157	259	262	128	128	162	165	197	197	244	248	230	230	272	272	386	386	207	210	107	110
17-234-08	MD	137	137	106	108	182	184	139	145	144	147	148	150	124	124	111	119	154	154	262	264	126	128	162	162	193	197	246	246	230	230	272	275	382	384	207	210	107	113
17-234-09	MD	137	140	101	106	182	186	139	145	144	147	140	148	124	126	111	121	154	157	264	264	128	128	162	162	197	197	244	248	230	230	272	275	384	384	207	210	107	110
17-234-10	MD	137	137	101	106	184	186	145	145	144	144	150	152	122	124	111	119	154	154	262	262	128	128	162	162	193	197	246	246	230	230	272	272	384	384	207	210	110	110
17-234-11	MD	137	137	101	108	182	184	139	145	151	153	140	148	126	132	111	117	154	157	254	262	128	128	162	162	194	194	244	246	230	230	272	272	386	386	207	210	107	107
17-234-12	MD	140	140	101	103	184	184	139	145	146	146	148	148	124	132	111	117	154	154	262	264	128	128	162	162	201	201	246	246	230	230	272	272	384	384	207	210	107	110
17-234-13	MD	137	137	101	106	184	184	139	145	147	147	148	148	124	128	117	119	154	154	262	264	126	126	162	162	197	197	246	246	230	230	272	275	386	386	207	210	110	110
17-234-14	MD	137	137	106	106	184	186	145	145	147	151	140	148	126	126	111	119	154	154	264	264	126	128	162	162	197	197	246	246	230	230	272	272	382	386	210	210	107	110
17-234-15	MD	137	143	106	107	180	184	139	145	144	151	140	148	124	126	119	119	154	157	262	262	128	128	162	165	197	197	246	246	230	230	272	275	386	386	207	210	107	107
17-234-16	MD	137	137	106	108	182	182	145	145	146	157	146	148	124	124	111	119	154	160	260	262	128	130	162	165	197	197	244	246	230	230	272	272	0	0	207	210	107	107
17-234-17	MD	137	137	106	106	184	184	139	139	146	153	140	148	122	128	111	111	154	157	262	262	128	130	162	162	197	201	246	246	230	230	272	272	382	388	207	210	107	107
17-234-18	MD	137	137	99	107	182	188	145	145	146	153	140	150	122	124	111	111	154	154	262	264	128	128	162	162	193	197	246	246	230	230	272	275	384	386	207	213	110	110
17-234-19	MD	140	143	103	106	182	182	139	139	144	151	140	160	124	126	111	119	154	157	264	264	126	128	162	162	197	197	246	248	230	230	272	272	386	386	210	210	107	107
17-234-20	MD	137	137	106	108	182	184	145	145	151	151	150	150	124	126	117	121	154	154	264	266	128	128	162	162	197	197	246	246	232	232	272	275	384	388	207	210	107	110
17-234-21	MD	137	137	106	109	182	184	145	145	146	153	140	148	124	126	111	123	154	157	262	264	128	128	162	165	193	197	246	248	230	230	268	272	384	384	207	210	107	110
17-234-22	MD	137	143	106	108	184	186	139	145	147	156	148	150	122	126	111	117	154	157	262	262	126	128	162	162	197	197	244	246	230	230	272	275	384	384	207	207	107	110
17-234-23	MD	137	137	101	103	186	188	139	139	146	155	134	140	126	126	111	119	154	160	262	262	126	128	162	162	197	197	246	246	230	230	272	275	0	0	207	210	107	110
17-234-24	MD	137	140	106	107	184	186	139	145	146	151	144	156	124	124	111	111	154	156	264	264	128	128	162	165	197	197	246	246	230	230	272	272	386	386	207	210	110	110
17-234-25	MD	137	143	106	108	182	184	145	145	144	153	140	140	122	126	111	119	156	157	262	264	128	128	162	162	193	193	246	246	230	230	272	272	382	384	207	210	107	107
17-234-26	MD	137	137	106	106	182	184	145	145	146	153	140	140	122	126	117	119	154	157	258	264	128	128	162	162	193	197	246	246	228	230	272	272	382	384	210	210	107	107
17-234-27	MD	140	143	105	107	182	184	145	145	146	159	148	150	124	124	117	117	157	157	264	264	126	126	162	162	189	197	246	246	230	230	272	272	382	384	204	207	107	110
17-234-28	MD	137	137	106	106	184	184	145	145	149	153	140	150	126	126	111	119	156	157	262	264	128	128	162	162	194	197	246	246	230	230	272	272	382	384	210	210	107	110
17-234-29	MD	137	140	106	106	182	186	139	145	142	153	140	150	122	124	111	111	157	157	262	264	126	128	162	162	193	197	244	246	230	230	266	272	382	382	210	210	107	110
17-234-30	MD	137	137	106	107	184	186	139	139	144	146	152	160	124	124	111	111	154	154	262	262	126	128	165	165	197	197	246	246	230	230	272	272	382	388	207	210	110	110
17-260-01	MS-Hol	137	137	106	108	180	182	139	145	147	149	148	152	122	126	119	119	154	157	254	264	128	128	162	162	194	197	246	246	230	230	272	272	382	384	207	210	107	113
17-260-02	MS-Hol	137	137	106	108	182	182	139	145	144	155	140	144	122	126	111	119	154	157	262	264	128	128	162	162	197	197	244	246	230	230	272	272	382	384	207	210	110	110
17-260-03	MS-Hol	137	137	100	101	184	184	139	145	146	146	140	150	122	126	111	113	154	157	262	264	128	128	162	162	197	197	246	246	230	230	272	272	384	388	207	207	107	110
17-260-04	MS-Hol	137	137	103	108	182	184	139	139	146	147	148	148	124	126	117	121	154	157	262	264	128	128	162	162	197	197	246	246	230	230	272	272	384	386	207	210	110	110
17-260-06	MS-Hol	137	137	107	108	184	186	145	145	151	153	140	144	124	126	111	119	154	157	262	262	126	128	162	162	197	197	246	246	230	230	272	272	0	0	207	210	107	110
17-260-09	MS-Hol	137	143	101	108	184	186	139	145	151	153	140	144	124	126	117	117	154	154	262	264	128	128	159	168	197	197	244	246	230	230	272	275	386	386	207	210	107	110
17-260-10	MS-Hol	137	137	103	106	182	184	145	145	153	155	140	150	126	126	111	119	154	160	262	264	128	130	162	165	197	197	246	246	230	230	272	272	386	386	207	210	107	110
17-260-11	MS-Hol	143	143	106	107	182	184	145	145	153	157	144	148	122	124	111	117	154	157	260	264	126	128	162	162	189	197	246	246	230	230	0	0	386	388	207	207	107	107
17-260-12	MS-Hol	137	137	101	103	184	184	139	145	147	151	140	140	124	126	111	113	154	157	262	264	126	126	162	165	197	197	246	246	230	230	0	0	386	388	207	210	110	113
17-260-13	MS-Hol	137	143	101	103	180	186	139	145	147	147	148	148	122	124	111	117	154	154	262	262	128	128	165	165	194	197	246	246	230	230	272	272	384	386	207	210	110	113
17-260-14	MS-Hol	137	137	103	108	182	184	145	145	149	153	140	148	126	126	111	111	154	154	264	264	128	128	162	162	197	197	246	246	230	230	272	275	384	386	207	210	107	107
17-260-15	MS-Hol	137	137	101	101	184	184	145	145	147	157	144	144	124	126	111	119	154	154	262	264	128	128	162	162	197	197	246	246	230	230	272	272	386	386	207	210	104	107
17-260-16	MS-Hol	137	137	101	101	182	184	139	139	147	153	140	140	126	132	111	117	154	154	260	262	128	128	171	171	197	197	246	246	230	230	0	0	388	390	207	210	104	107
17-260-17	MS-Hol	137	143	103	105	182	184	139	139	142	144	146	150	122	124	117	117	154	154	260	264	128	128	165	165	193	197	246	246	0	0	0	0	0	0	207	210	110	110
17-260-18	MS-Hol	140	140	106	108	184	186	139	145	0	0	140	144	122	124	111	117	154	154	262	266	128	128	162	165	197	197	246	246	229	230	0	0	388	388	207	207	110	110
17-260-19	MS-Hol	137	137	101	106	182	184	139	145	146	153	140	140	122	124	111	117	157	157	262	264	126	128	162	162	197	197	246	246	230	230	272	272	386	388	210	210	110	110
17-260-20	MS-Hol	137	143	105	105	182	186	145	145	146	154	140	150	122	124	111	117	154	156	262	264	126	126	162	162	197	197	246	246	230	230	272	272	386	386	207	207	110	110
17-260-21	MS-Hol	137	137	101	106	182	182	145	145	0	0	148	148	124	132	117	117	154	157	262	262	126	130	168	168	197	197	246	246	230	230	0	0	0	0	207	207	107	110
17-260-22	MS-Hol	137	137	101	108	184	186	139	145	144	149	140	140	124	124	111	117	154	154	262	264	128	128	162	162	197	197	246	246	230	230	272	272	388	390	207	207	107	110
17-260-24	MS-Hol	137	137	99	103	184	184	139	145	151	155	140	140	124	124	111	119	154	157	254	262	126	126	162	165	197	197	246	246	230	230	0	0	384	386	207	207	110	110
17-260-25	MS-Hol	137	137	101	103	182	184	139	145	150	153	148	148	124	124	111	119	154	157	264	264	128	128	162	162	197	197	244	246	230	230	272	272	386	388	207	213	107	107
17-260-26	MS-Hol	137	137	101	103	180	182	139	139	147	151	140	148	124	124	111	111	154	154	262	264	126	128	165	165	194	197	246	248	230	230	272	272	386	386	207	207	107	110
17-260-27	MS-Hol	137	137	101	108	186	186	139	145	146	147	140	140	122	124	117	121	154	154	260	264	126	126	156	162	197	197	246	246	230	230	272	275	384	386	207	210	110	110
17-260-28	MS-Hol	137	137	101	106	184	186	139	145	155	155	140	152	122	126	111	117	154	157	254	260	128	128	162	168	197	201	246	246	230	230	275	278	384	386	207	207	107	110
17-260-29	MS-Hol	137	137	106	108	184	184	139	145	138	153	140	144	124	128	111	111	154	157	262	262	128	128	162	162	197	197	248	248	230	230	272	272	384	384	207	210	107	107
17-260-30	MS-Hol	137	137	103	106	182	182	145	145	146	151	150	150	124	126	111	119	154	154	262	262	126	128	162	162	197	197	246	246	230	230	272	272	384	388	210	210	107	107
16-228-01	MS-Hom	137	137	103	110	182	182	145	145	146	151	140	148	124	126	111	111	154	157	260	264	128	128	162	165	194	201	246	246	230	230	272	272	386	388	207	207	106	109
16-228-02	MS-Hom	137	137	101	108	182	184	139	139	144	157	144	148	124	124	111	117	154	157	262	262	126	128	162	162	197	197	246	246	230	230	272	272	382	386	207	210	106	109
16-228-03	MS-Hom	137	140	106	106	182	184	145	145	144	151	148	150	126	128	111	111	157	160	262	264	126	128	159	162	193	193	246	246	229	230	272	272	386	386	210	210	106	106
16-228-04	MS-Hom	140	140	101	108	184	184	139	145	147	153	148	160	124	128	111	117	154	154	262	266	126	128	162	162	197	197	246	246	230	232	275	275	384	386	207	207	107	110
16-228-05	MS-Hom	137	143	103	108	184	184	139	139	146	151	148	148	126	126	119	123	154	160	254	262	126	126	162	165	197	198	246	246	230	230	272	272	386	388	207	210	107	110
16-228-06	MS-Hom	137	143	106	110	184	184	139	145	151	151	140	150	126	126	111	111	154	157	262	262	128	128	162	162	194	194	246	246	230	230	272	272	384	384	210	210	107	110
16-228-07	MS-Hom	137	140	103	106	184	188	139	145	142	144	148	148	124	126	111	111	154	154	262	262	128	128	162	162	194	197	246	246	230	230	272	272	384	388	207	210	107	110
16-228-08	MS-Hom	137	137	103	106	184	184	139	139	147	156	144	150	126	126	111	117	154	157	258	264	122	126	162	162	197	197	246	246	230	230	272	278	384	390	207	207	107	110
16-228-09	MS-Hom	137	143	105	106	182	184	145	145	146	151	156	158	124	128	111	119	154	154	264	264	128	128	162	165	197	197	246	246	230	230	272	272	388	392	207	207	107	107
16-228-10	MS-Hom	137	137	106	106	182	184	139	145	144	151	136	148	124	124	117	121	154	154	262	264	128	128	162	162	193	193	246	246	230	230	272	272	384	384	207	210	107	107
16-228-11	MS-Hom	137	140	101	108	182	182	139	145	151	151	140	158	126	126	111	111	154	157	262	264	128	130	159	165	194	201	246	246	230	230	272	275	386	386	207	210	107	110
16-228-12	MS-Hom	137	137	104	106	182	184	145	145	146	151	148	150	124	126	111	111	154	154	264	264	128	130	162	165	197	197	246	246	230	230	272	272	384	384	207	207	107	107
16-228-14	MS-Hom	137	143	101	103	182	184	145	145	144	153	148	148	128	136	111	119	154	154	264	264	128	130	162	162	197	197	246	246	230	230	272	272	386	386	207	210	110	110
16-228-15	MS-Hom	137	137	103	106	182	184	139	145	146	146	150	164	126	126	111	121	154	154	262	264	126	128	162	162	197	197	246	250	230	230	275	275	384	390	207	210	107	110
16-229-01	MS-Hom	137	137	103	105	182	182	139	145	146	155	148	154	124	128	117	119	154	154	254	262	128	128	162	162	194	197	246	246	230	230	272	272	386	388	207	207	110	110
16-229-02	MS-Hom	137	140	101	108	182	184	139	139	144	156	140	148	124	124	111	119	157	157	262	264	128	128	162	165	193	197	246	246	230	230	272	275	386	388	210	210	110	110
16-229-03	MS-Hom	137	143	101	106	178	190	145	145	153	155	140	140	124	126	111	117	154	154	258	264	126	128	165	165	194	197	246	248	230	230	272	275	384	388	207	210	107	110
16-229-04	MS-Hom	137	143	101	106	184	184	139	139	146	153	150	150	124	126	111	111	154	154	262	264	128	128	162	165	193	197	246	246	230	230	272	272	386	388	207	207	107	110
16-229-05	MS-Hom	137	137	101	108	182	182	139	145	146	155	144	150	124	126	111	111	154	154	264	266	128	128	162	162	197	197	246	246	228	230	275	275	384	384	207	210	110	113
16-229-06	MS-Hom	137	140	101	109	182	183	145	145	153	155	148	150	124	128	111	119	154	160	262	264	126	126	162	162	201	201	246	246	230	230	272	272	388	388	207	207	110	110
16-229-07	MS-Hom	137	137	108	108	180	184	145	145	144	153	148	160	116	126	111	119	154	157	260	262	128	128	162	165	197	197	246	246	230	230	272	275	384	386	210	210	107	110
16-229-08	MS-Hom	137	137	98	104	184	192	139	139	140	151	144	148	126	128	111	117	154	154	262	262	128	128	162	162	197	197	244	246	229	229	272	272	384	390	204	210	110	110
16-229-09	MS-Hom	137	137	101	107	182	184	145	145	144	155	150	154	124	124	111	119	154	157	262	264	128	128	162	165	197	201	246	246	228	230	272	272	382	386	210	210	107	110
16-229-10	MS-Hom	137	137	106	107	184	184	139	145	153	153	140	140	126	126	111	111	154	154	262	262	128	128	162	162	197	197	246	246	230	234	272	275	382	384	207	207	107	107
16-229-11	MS-Hom	137	137	106	109	180	184	139	139	142	142	142	148	124	128	111	111	154	154	264	264	128	128	162	165	197	197	246	246	230	230	272	272	386	386	207	207	107	110
16-229-12	MS-Hom	137	137	107	108	178	182	139	145	153	153	140	148	124	126	111	111	154	154	264	264	126	128	162	162	197	197	246	246	230	230	272	272	386	390	207	210	107	107
16-229-13	MS-Hom	137	140	101	106	184	190	139	145	151	155	144	154	124	126	111	119	154	154	262	262	126	126	165	165	197	197	246	246	230	230	262	272	395	395	207	207	107	107
16-229-14	MS-Hom	137	137	101	106	182	182	139	145	149	156	148	150	126	130	113	119	154	154	262	266	128	128	165	165	197	197	246	246	230	230	272	275	384	388	210	210	107	107
16-229-15	MS-Hom	137	137	103	106	178	178	139	145	147	147	144	148	122	126	115	117	154	154	262	264	128	128	162	162	194	197	246	248	230	230	0	0	386	386	207	207	110	110
17-257-01	MS-Tom	137	137	105	106	182	184	139	139	144	151	140	146	122	122	111	111	154	154	262	264	122	128	162	165	197	197	246	246	228	230	272	272	386	386	207	207	110	110
17-257-02	MS-Tom	137	137	107	108	180	184	139	145	146	153	148	152	122	122	117	119	154	154	264	264	126	128	162	162	193	197	246	248	230	230	272	272	384	386	207	210	107	110
17-257-03	MS-Tom	140	143	106	106	182	184	139	145	144	151	140	146	124	128	111	117	154	157	264	264	126	130	162	162	185	185	246	246	228	230	272	272	384	384	207	210	107	107
17-257-04	MS-Tom	137	137	106	106	178	184	139	145	149	152	136	148	126	126	117	119	154	154	264	264	128	128	162	162	201	201	244	246	230	230	272	272	382	386	207	207	104	107
17-257-06	MS-Tom	137	137	101	101	184	184	139	145	147	147	140	150	124	126	111	117	154	154	264	264	128	128	162	162	193	197	244	246	230	230	272	272	382	388	207	210	107	110
17-257-07	MS-Tom	137	137	101	105	182	184	145	145	144	153	140	148	122	126	111	119	154	154	264	264	128	128	162	165	197	197	246	246	230	230	272	272	384	386	207	210	107	107
17-257-08	MS-Tom	137	137	106	108	182	184	139	139	151	151	148	150	124	126	111	113	154	157	262	264	128	128	162	162	197	201	244	246	230	230	275	275	386	388	207	207	107	107
17-257-09	MS-Tom	137	143	105	106	182	182	139	139	147	151	140	152	122	126	111	111	154	157	262	264	124	128	159	159	197	197	246	246	230	230	272	272	388	388	210	210	107	110
17-257-10	MS-Tom	137	143	101	107	182	182	139	139	144	147	148	148	124	126	111	117	154	157	262	264	128	128	159	162	197	197	246	246	230	230	272	275	386	386	207	207	107	110
17-257-11	MS-Tom	137	137	100	106	182	184	145	145	144	146	140	140	126	126	113	119	154	157	262	262	128	128	162	162	197	197	246	246	230	230	275	275	0	0	207	210	107	110
17-257-12	MS-Tom	137	140	101	101	182	184	145	145	147	147	148	154	122	126	111	117	154	157	262	264	128	128	162	162	197	197	246	246	230	230	272	272	384	384	210	213	0	0
17-257-13	MS-Tom	137	143	105	107	178	182	139	139	151	153	140	148	122	124	111	113	154	154	262	264	126	126	165	165	189	197	246	246	230	230	272	275	388	388	207	207	107	110
17-257-14	MS-Tom	137	137	101	105	180	184	145	145	149	151	154	162	122	126	113	117	154	154	260	264	126	128	159	162	197	201	246	246	230	230	272	275	384	386	207	210	110	110
17-257-15	MS-Tom	137	140	99	106	182	184	145	145	146	151	140	148	124	126	117	119	154	154	262	264	126	128	162	165	201	201	246	248	230	232	272	272	386	386	207	210	107	110
17-257-16	MS-Tom	137	137	105	106	182	182	139	145	144	146	140	148	126	126	111	121	154	157	262	264	126	128	162	162	193	201	246	248	228	230	275	275	384	386	210	210	113	113
17-257-17	MS-Tom	137	137	105	107	184	184	145	145	138	146	144	148	124	124	111	111	154	154	264	264	128	128	162	162	194	197	246	246	230	230	272	275	384	386	210	210	107	113
17-257-18	MS-Tom	137	140	101	106	182	182	139	145	151	151	140	148	122	124	111	111	154	154	262	264	126	128	165	165	197	197	246	246	230	230	272	272	382	386	207	210	107	107
17-257-19	MS-Tom	137	137	106	108	182	182	139	139	144	151	146	148	122	128	113	117	154	157	262	262	126	128	162	162	197	197	244	246	230	230	272	275	388	388	207	210	107	110
17-257-20	MS-Tom	137	140	101	107	182	182	145	145	149	151	146	154	126	126	111	117	154	157	262	264	126	128	162	165	185	197	246	246	230	230	272	275	384	386	207	210	107	107
17-257-21	MS-Tom	137	137	99	108	182	182	145	145	144	144	140	148	126	126	117	117	154	157	264	264	126	128	162	162	194	197	246	246	228	230	272	272	384	384	207	210	107	110
17-257-22	MS-Tom	137	143	105	105	184	184	145	145	151	153	160	160	122	126	113	117	154	154	259	264	128	128	162	165	193	197	246	246	230	230	272	272	384	386	207	210	107	110
17-257-23	MS-Tom	137	137	106	106	182	182	145	145	144	149	140	146	122	122	111	119	154	157	262	262	126	126	165	165	197	197	246	246	230	230	272	276	384	388	207	210	107	107
17-257-24	MS-Tom	137	137	105	105	182	184	139	145	144	155	134	148	124	126	113	117	154	154	262	264	128	128	162	162	194	194	246	246	230	230	272	272	386	386	207	210	107	113
17-257-25	MS-Tom	137	137	106	106	182	184	139	145	149	151	140	140	126	126	111	111	154	154	262	262	126	126	165	165	197	197	244	246	230	230	272	272	388	390	207	225	107	110
17-257-26	MS-Tom	137	137	105	106	180	184	139	145	146	149	160	170	124	126	119	121	154	154	262	264	128	128	162	162	197	197	244	246	230	230	272	272	386	388	207	210	107	110
17-257-27	MS-Tom	137	137	101	101	182	184	145	145	144	153	140	140	122	124	111	117	154	154	262	262	126	128	162	165	185	194	246	246	230	230	275	275	382	382	204	207	110	110
17-257-28	MS-Tom	137	143	103	106	182	182	139	145	142	159	136	144	122	130	111	121	154	157	262	262	126	126	162	162	197	201	246	246	230	230	275	275	386	388	210	213	107	107
17-257-29	MS-Tom	137	140	106	107	182	184	139	145	149	153	140	150	126	126	111	111	154	154	262	264	126	128	162	162	194	201	246	246	230	230	272	272	384	386	207	207	107	110
17-203-01	PA	137	137	101	106	182	182	145	145	154	159	148	150	122	124	111	119	154	154	264	264	126	128	162	162	197	197	244	246	230	230	272	272	382	384	207	207	110	110
17-203-02	PA	137	140	103	108	172	186	145	145	147	149	148	148	124	128	119	125	154	157	264	264	128	130	162	162	193	197	246	246	230	230	268	272	386	386	207	210	107	110
17-203-03	PA	137	137	101	108	182	186	139	145	136	154	140	160	126	126	117	119	154	154	258	264	126	128	162	162	197	197	246	248	230	230	272	275	382	388	207	210	107	110
17-203-04	PA	137	137	106	108	182	184	139	145	144	153	148	150	126	128	111	117	154	154	262	262	126	128	162	162	189	197	246	246	230	230	275	275	386	386	210	210	107	110
17-203-05	PA	137	137	104	106	184	184	139	139	146	155	140	144	126	132	111	111	154	157	264	264	128	128	162	162	194	197	244	246	230	230	272	275	384	388	207	207	107	110
17-203-06	PA	137	137	103	107	182	184	139	145	144	146	140	152	120	124	111	111	154	154	262	266	128	128	162	162	197	197	246	246	230	230	272	275	384	384	207	210	110	110
17-203-07	PA	137	140	103	106	184	186	145	145	146	147	150	150	122	124	111	111	154	154	262	264	126	128	162	165	197	197	246	246	230	230	272	272	384	386	207	210	107	110
17-203-08	PA	137	137	106	108	182	184	139	145	146	154	142	150	124	124	111	111	154	160	262	264	128	128	162	162	197	197	246	246	230	230	272	272	386	388	207	210	107	110
17-203-09	PA	137	137	101	103	182	184	145	145	151	153	150	152	122	124	111	119	154	154	262	264	128	128	162	162	197	197	244	246	230	230	272	272	384	388	207	210	110	110
17-203-10	PA	137	137	107	108	182	184	145	145	146	151	140	146	128	132	117	119	154	157	262	264	128	128	162	162	194	197	244	246	226	230	272	275	382	382	207	207	107	110
17-203-11	PA	137	137	103	106	182	184	145	145	153	153	140	146	126	128	117	119	154	154	260	264	126	128	168	168	197	197	246	246	230	230	272	272	382	390	210	210	107	110
17-203-12	PA	137	137	101	107	182	184	145	145	146	147	150	156	124	128	117	123	154	157	262	264	128	128	162	162	197	197	246	246	230	230	272	275	384	386	210	210	107	110
17-203-13	PA	137	140	101	106	182	184	139	145	144	147	148	150	124	126	117	119	156	157	262	264	128	128	162	162	194	197	240	246	230	230	272	275	390	390	210	210	107	107
17-203-14	PA	137	143	106	108	184	188	145	145	139	139	140	150	124	124	111	121	160	160	256	264	128	128	162	165	193	193	246	246	230	230	272	272	384	388	210	210	107	110
17-203-15	PA	137	137	103	107	182	184	139	145	140	144	140	154	124	126	111	111	157	157	264	264	126	128	162	165	197	197	244	246	230	230	275	275	384	388	207	210	106	106
17-203-16	PA	137	137	103	106	178	184	145	145	144	153	150	166	124	124	111	113	154	154	258	264	126	126	0	0	197	197	244	246	228	230	272	275	386	386	210	210	107	110
17-203-17	PA	137	137	101	108	182	184	139	139	144	146	140	140	124	130	111	117	154	157	264	264	128	128	0	0	197	197	246	246	230	230	272	272	384	388	207	210	107	110
17-203-18	PA	137	137	107	107	184	186	145	145	144	146	140	140	124	126	111	125	157	157	262	262	128	128	162	162	197	197	246	246	230	230	272	275	384	388	207	210	107	110
17-203-19	PA	137	137	106	106	182	182	139	145	149	153	140	150	124	126	111	117	157	157	264	264	126	126	162	162	194	197	244	246	230	232	272	275	388	388	207	207	107	110
17-203-20	PA	137	137	103	103	182	184	139	145	147	153	140	154	126	132	111	111	154	160	264	264	128	128	162	165	197	197	246	246	229	229	272	272	384	388	210	213	107	107
17-203-21	PA	137	137	106	110	182	184	145	145	144	147	144	150	124	128	111	111	157	157	264	264	128	130	162	162	197	197	244	246	230	230	272	272	384	384	207	210	107	107
17-203-22	PA	137	137	103	106	182	182	139	139	153	155	148	154	124	126	111	119	154	154	262	262	128	128	165	165	194	197	246	246	230	230	272	278	384	388	207	207	107	110
17-203-23	PA	137	137	99	106	180	184	139	145	144	146	150	152	124	126	111	113	154	157	262	264	128	128	168	168	197	197	240	246	228	230	272	272	382	388	207	213	110	110
17-203-24	PA	137	140	103	107	182	184	139	145	142	146	146	150	124	124	113	119	154	154	260	260	126	128	162	165	197	197	246	246	230	230	272	272	386	390	207	207	107	107
17-203-25	PA	137	137	101	103	182	182	139	145	144	146	140	152	128	128	111	119	154	157	262	264	126	128	162	162	193	201	246	246	230	230	272	276	382	388	207	210	110	110
17-203-26	PA	137	137	101	103	180	184	139	145	147	151	142	152	122	124	111	119	154	157	262	262	128	128	162	162	197	197	244	246	229	229	272	275	384	384	207	207	107	110
17-203-27	PA	137	137	99	103	182	184	139	145	146	153	144	144	122	124	117	119	157	157	262	264	128	128	165	165	194	201	246	246	230	230	272	272	386	386	207	207	107	110
17-203-28	PA	137	137	106	108	184	184	145	145	147	151	146	146	128	132	117	117	156	157	262	264	126	128	162	162	194	197	244	246	230	232	272	275	386	388	207	207	107	110
17-203-29	PA	137	137	99	106	182	182	139	139	149	149	140	150	126	126	113	123	154	157	260	264	128	128	162	162	197	197	240	246	230	230	272	272	386	388	207	207	107	110
17-203-30	PA	137	137	101	101	172	182	139	145	151	155	140	148	120	126	111	117	157	157	264	264	126	128	165	165	194	197	246	246	230	230	272	272	384	384	207	207	107	107
17-288-01	PA	137	137	101	103	182	186	139	145	136	146	140	150	122	124	117	119	156	157	260	264	128	128	0	0	197	197	246	246	230	230	272	272	386	390	207	210	110	110

## Sheet: HSDS19m
19	185	9	19	18	16	20	25	26	14	24	23
SPB_HSDS19m			AL	FL	GA	LA	MD	MS-Hol	MS-Hom	MS-Tom	PA
Sample	Population	SPB2727-1	SPB2727-2	Dfr-09-1	Dfr-09-2	Dfr-16-1	Dfr-16-2	SPB3731-1	SPB3731-2	Dfr-10-1	Dfr-10-2	Dfr-24-1	Dfr-24-2	Dfr-17-1	Dfr-17-2	SPB1875-1	SPB1875-2	SPB3013-1	SPB3013-2	SPB1272-1	SPB1272-2	SPB1284-1	SPB1284-2	SPB2480-1	SPB2480-2	SPB2187-1	SPB2187-2	SPB1270-1	SPB1270-2	SPB4422-1	SPB4422-2	SPB903595-1	SPB903595-2	SPB265317-1	SPB265317-2	SPB979494-1	SPB979494-2	SPB4155-1	SPB4155-2
16-184-01	AL	137	137	101	106	184	186	139	145	149	149	140	150	122	126	111	115	154	157	262	264	128	128	162	165	197	201	246	246	230	230	0	0	0	0	207	210	107	110
16-184-07	AL	137	137	101	106	182	182	139	139	152	153	136	150	124	124	111	111	157	157	264	264	128	128	165	165	193	197	246	248	228	230	0	0	384	388	207	210	110	113
16-184-08	AL	137	137	101	106	184	184	139	145	147	147	140	140	126	126	111	111	154	157	262	264	126	128	162	162	197	197	244	248	230	230	272	272	384	384	210	210	107	110
16-184-09	AL	137	146	101	106	186	186	139	145	144	147	148	148	124	124	111	117	156	157	264	264	126	128	162	162	197	197	246	246	230	230	272	272	384	386	207	210	107	110
16-184-11	AL	137	137	106	108	182	184	139	145	146	147	148	152	122	122	113	121	157	157	260	262	128	128	162	165	197	197	246	246	230	230	272	272	384	386	207	210	110	110
16-184-12	AL	137	137	101	107	182	182	139	139	142	151	140	140	122	124	111	117	154	156	264	264	126	128	162	162	197	197	246	246	230	230	272	272	384	388	207	210	107	107
16-184-13	AL	137	143	101	106	182	184	139	145	146	146	154	154	124	126	111	111	154	154	262	262	128	130	162	162	197	197	246	246	230	230	272	272	386	386	207	210	104	110
16-184-14	AL	137	143	99	106	182	184	139	139	146	147	140	146	124	126	111	119	154	157	262	264	128	128	162	162	197	197	246	246	230	230	272	272	386	386	207	210	110	110
16-184-15	AL	137	137	106	106	184	184	145	145	144	157	140	142	124	126	111	111	154	157	262	262	128	128	165	165	197	197	246	246	230	230	272	272	384	384	207	210	107	110
16-184-17	AL	137	137	100	106	182	184	139	139	153	157	140	140	124	126	117	119	154	157	262	264	128	128	162	162	197	197	246	246	229	230	272	272	384	384	207	210	107	107
16-184-19	AL	137	137	101	104	184	186	139	145	146	146	140	148	122	122	111	117	154	157	262	264	128	128	168	171	193	197	246	246	230	230	0	0	0	0	207	210	107	110
16-184-20	AL	137	140	106	108	184	186	139	145	151	153	144	150	124	128	111	119	157	157	262	264	128	128	162	162	194	194	244	246	230	230	0	0	0	0	207	207	107	110
16-184-21	AL	137	137	101	106	182	186	139	145	153	153	150	150	124	126	111	119	154	154	260	264	128	128	165	165	197	197	246	246	230	230	272	272	384	386	210	213	106	109
16-184-22	AL	137	143	100	106	182	184	139	145	155	157	148	150	126	132	111	119	157	157	262	264	128	128	168	168	197	197	240	246	230	230	272	272	386	388	210	210	106	109
16-184-25	AL	137	137	105	106	182	182	145	145	147	153	140	150	122	126	111	117	154	154	264	264	128	128	162	162	193	197	246	246	230	230	0	0	384	388	210	210	106	109
16-184-27	AL	137	137	103	110	184	184	139	139	146	146	144	148	126	130	111	111	154	154	264	264	128	128	162	162	194	197	246	246	230	230	272	272	384	384	207	207	106	109
16-184-28	AL	137	137	108	108	182	184	139	145	147	155	150	150	124	124	111	111	154	157	262	262	126	128	162	162	194	197	246	246	230	230	272	272	384	388	210	210	109	109
16-184-29	AL	137	137	101	108	182	186	145	145	144	151	144	148	124	126	111	111	154	154	262	262	128	128	162	162	197	197	246	246	230	230	272	275	386	390	210	210	106	109
16-184-30	AL	137	137	106	110	184	184	139	145	142	155	140	148	122	128	111	119	154	157	254	266	128	128	162	162	197	197	246	246	230	230	272	275	386	386	207	207	106	109
16-123-01	FL	137	137	100	101	182	184	139	145	153	157	140	148	122	124	111	111	154	154	262	264	126	126	162	162	197	197	246	246	230	230	272	272	386	388	207	210	107	110
16-123-03	FL	137	140	101	103	184	184	139	139	147	147	150	150	124	126	111	115	154	154	262	264	128	128	162	165	197	197	246	246	230	230	272	272	0	0	207	207	107	107
16-123-04	FL	137	137	101	103	182	184	139	139	147	147	138	148	126	126	117	117	154	154	262	264	126	128	162	162	197	197	246	246	230	230	272	275	384	384	204	207	104	107
16-123-07	FL	137	137	103	103	182	184	139	139	151	153	140	142	124	124	119	119	154	154	262	262	128	128	162	174	197	197	246	246	230	230	272	272	384	386	207	210	107	107
16-123-08	FL	137	140	101	101	182	182	139	145	149	155	138	140	126	128	111	111	154	154	260	262	128	128	162	162	194	197	246	246	230	230	272	275	386	388	207	210	107	107
16-123-09	FL	137	137	101	106	182	184	139	139	146	151	140	148	122	124	111	115	154	154	262	264	128	128	165	165	193	197	246	246	230	230	272	275	0	0	207	207	107	110
16-123-11	FL	137	137	101	106	178	186	139	139	146	147	140	144	120	124	111	111	151	154	262	264	126	128	162	162	197	197	246	248	230	230	272	272	388	388	210	210	107	110
16-123-12	FL	137	137	101	106	182	184	139	139	151	157	150	158	122	122	111	117	154	154	260	262	126	128	162	162	194	197	246	248	230	230	272	272	384	386	207	207	107	110
16-123-13	FL	137	137	104	104	182	184	139	139	147	153	138	140	124	126	111	115	154	154	262	264	126	128	162	162	197	197	246	246	230	230	272	272	386	388	210	210	104	107
16-123-14	FL	137	137	106	106	184	186	139	145	149	149	148	148	124	126	117	119	154	157	262	264	126	128	162	162	197	197	246	246	230	230	272	275	384	384	207	210	107	110
16-123-17	FL	137	137	101	101	184	184	139	145	147	147	148	162	122	126	111	111	154	154	260	260	126	128	162	162	197	197	246	246	230	230	272	275	384	386	207	210	107	110
16-123-18	FL	137	137	100	107	182	182	139	145	146	153	138	150	124	124	111	119	154	154	262	262	124	126	159	159	197	197	246	246	230	230	272	272	384	384	207	210	107	110
16-123-19	FL	137	140	105	105	182	186	139	145	147	153	148	148	120	126	111	119	154	157	262	262	124	128	159	162	194	197	248	248	230	230	272	272	386	388	207	210	107	110
16-123-20	FL	137	137	101	106	184	188	139	145	146	149	140	152	124	126	111	117	154	157	260	260	124	126	159	162	194	197	246	246	230	230	272	272	384	390	207	210	107	110
16-123-21	FL	137	137	98	100	182	184	139	139	149	151	140	148	124	126	111	119	154	157	260	262	124	126	159	162	197	197	246	246	230	230	272	275	384	386	192	207	107	110
16-123-22	FL	137	137	104	108	182	184	145	145	147	153	140	140	122	124	111	117	154	154	260	264	124	126	159	162	193	197	244	246	230	230	272	272	384	386	207	207	107	107
16-123-23	FL	137	137	101	106	180	184	139	145	146	159	148	148	122	126	117	117	154	156	258	262	126	126	159	165	197	197	244	246	230	230	272	275	393	393	207	210	107	110
16-123-24	FL	137	137	101	103	184	184	139	139	153	157	140	150	124	124	111	111	154	154	260	262	126	126	159	162	197	197	246	246	230	230	272	275	382	382	207	210	110	110
17-350-01	GA	137	140	106	108	184	184	145	145	151	153	140	148	124	126	111	113	154	157	260	264	126	128	162	165	194	194	246	246	230	230	272	272	386	392	207	207	107	110
17-350-06	GA	137	140	99	106	182	182	139	145	153	153	140	148	124	128	111	119	154	157	264	264	126	128	159	165	197	197	244	246	230	230	272	272	384	384	207	207	110	110
17-350-07	GA	137	143	101	107	184	184	139	145	146	159	150	166	126	130	111	117	154	157	260	264	128	128	159	162	194	197	244	246	229	230	272	275	384	386	207	210	107	107
17-350-08	GA	137	137	103	107	180	184	139	145	151	153	140	148	122	126	113	117	154	163	264	264	126	128	159	168	193	194	246	246	229	230	272	272	382	384	210	210	107	107
17-350-10	GA	137	143	101	106	182	182	145	145	144	157	140	150	126	130	111	111	154	157	262	262	128	128	159	162	197	197	244	246	230	230	272	272	386	388	207	210	107	107
17-350-11	GA	137	140	99	103	182	184	139	145	151	153	148	152	126	126	111	117	154	154	262	264	128	128	159	162	197	197	246	246	230	230	272	272	384	386	207	207	107	110
17-350-12	GA	137	137	103	104	182	184	145	145	151	153	148	158	124	124	119	119	154	154	262	264	126	128	159	164	197	197	246	246	230	230	272	272	386	388	207	210	107	110
17-350-16	GA	137	137	99	101	184	184	139	139	147	147	126	152	126	132	111	111	157	157	262	262	126	128	159	162	197	197	246	246	230	230	272	275	384	388	207	207	107	107
17-350-17	GA	137	137	103	108	184	186	139	139	146	165	140	146	128	132	115	117	151	154	262	264	128	128	159	165	197	201	246	246	230	230	272	272	388	390	207	210	107	107
17-350-18	GA	137	140	101	106	184	184	145	145	151	155	144	146	124	124	111	117	154	157	260	266	128	130	159	162	193	193	246	246	228	230	272	272	386	386	198	210	110	110
17-350-20	GA	137	140	103	103	184	186	139	145	147	153	148	148	124	126	111	119	154	154	262	264	128	130	162	165	193	197	246	246	230	230	275	275	376	384	210	210	110	110
17-350-21	GA	137	137	106	108	184	184	139	139	147	153	140	148	124	128	111	111	154	157	262	264	126	128	0	0	194	197	246	246	230	230	272	272	386	386	210	210	107	107
17-350-24	GA	137	137	99	101	182	184	139	145	146	149	140	148	124	124	111	113	154	157	262	264	126	128	162	162	197	197	246	246	230	230	272	272	388	394	207	207	110	110
17-350-25	GA	137	137	106	106	184	184	139	139	153	153	140	140	124	128	117	119	154	156	262	264	126	128	165	165	197	197	246	246	230	230	272	272	384	388	210	210	110	110
17-350-27	GA	137	137	98	106	182	190	139	145	149	151	148	150	124	128	111	111	154	157	264	264	126	128	165	165	197	201	246	246	230	230	272	272	384	386	207	210	107	107
17-350-30	GA	137	137	99	101	182	184	139	139	147	153	146	156	126	126	111	119	154	154	260	262	128	128	162	165	197	201	246	246	230	230	272	272	384	384	210	210	107	107
17-256-01	LA	137	137	105	108	184	184	139	139	153	153	140	152	124	126	113	117	156	157	254	264	126	128	162	165	193	194	246	246	230	230	272	275	384	386	207	210	107	107
17-256-02	LA	137	137	101	105	184	188	139	145	146	155	140	140	126	130	111	111	154	157	264	264	128	128	162	162	193	197	246	246	230	230	272	275	388	388	207	207	107	107
17-256-04	LA	137	137	103	106	182	184	145	145	146	155	146	154	126	132	111	115	154	154	264	264	128	128	162	162	197	197	246	246	230	230	272	275	384	384	207	210	110	110
17-256-05	LA	137	137	101	107	178	184	145	145	147	153	148	152	126	128	111	117	154	157	262	264	126	128	0	0	193	197	246	246	229	230	0	0	386	388	210	210	107	110
17-256-06	LA	137	137	101	106	182	184	139	139	151	157	148	158	126	130	111	119	154	154	262	262	128	128	162	162	197	197	246	248	230	230	272	275	386	386	207	210	107	110
17-256-08	LA	137	137	106	107	182	182	139	139	146	147	144	144	124	126	111	119	154	154	258	264	128	128	162	162	193	193	246	246	230	230	272	275	386	386	201	207	107	107
17-256-11	LA	137	137	106	110	182	184	139	145	146	146	140	148	124	124	111	119	154	154	262	264	126	128	162	162	197	197	246	246	230	230	272	272	388	388	207	210	107	110
17-256-15	LA	137	137	106	106	182	182	139	139	142	147	140	150	116	126	111	111	154	154	262	264	128	128	162	165	197	197	246	246	230	230	272	272	384	386	207	207	107	107
17-256-16	LA	137	137	101	101	182	184	139	145	142	153	142	160	124	128	111	117	154	157	264	264	128	128	162	162	197	197	246	246	230	230	272	272	386	388	207	210	107	110
17-256-17	LA	137	137	101	103	182	182	139	145	146	153	148	150	124	132	111	111	154	154	262	264	126	128	162	165	197	201	246	246	229	230	272	272	384	384	207	210	110	110
17-256-18	LA	137	137	99	106	184	184	139	139	146	146	140	148	124	126	111	111	154	157	262	262	128	128	162	162	193	197	246	246	230	230	272	272	386	388	198	207	107	110
17-256-21	LA	143	143	101	106	182	184	139	145	137	153	140	140	122	126	111	111	154	154	262	266	126	128	162	162	197	197	244	246	230	230	272	272	386	386	207	210	110	116
17-256-22	LA	137	137	103	108	184	184	139	139	146	152	148	150	122	126	111	119	154	156	262	264	126	130	162	162	197	197	246	246	228	230	272	272	386	390	207	207	107	110
17-256-24	LA	137	137	99	106	182	184	139	145	144	151	140	144	124	126	111	111	154	157	260	262	128	128	162	162	197	197	240	246	230	230	272	275	384	388	207	207	95	110
17-256-25	LA	137	137	98	104	184	184	139	139	144	153	138	144	126	130	111	117	154	157	254	262	128	128	162	165	197	197	246	250	229	230	272	272	384	386	207	207	110	110
17-256-26	LA	137	137	97	106	182	184	139	145	153	155	140	148	124	132	111	113	154	154	262	264	128	128	162	162	193	193	246	248	229	230	272	275	386	386	207	210	107	107
17-256-27	LA	137	137	103	103	182	184	139	145	142	146	150	156	124	128	111	111	154	157	262	264	124	128	162	165	197	197	246	246	230	230	272	272	390	390	207	210	107	107
17-256-28	LA	137	140	101	101	182	184	139	145	149	153	140	158	122	128	111	119	154	154	262	264	126	126	165	165	197	197	246	246	230	230	272	272	382	388	207	207	107	107
17-256-29	LA	137	137	99	101	182	182	145	145	146	147	148	152	126	128	111	117	154	157	262	264	126	128	162	165	193	197	246	246	230	230	272	272	386	388	207	210	107	107
17-256-30	LA	137	137	99	107	182	182	139	145	146	151	148	148	124	128	111	117	154	154	264	264	126	128	162	162	197	197	244	246	230	230	272	272	386	386	207	207	107	110
17-234-01	MD	137	137	106	110	182	184	139	145	146	153	148	148	122	126	111	115	154	157	264	264	126	128	162	165	197	197	246	246	230	230	272	272	384	384	207	210	107	107
17-234-02	MD	137	137	101	106	182	184	145	145	149	153	140	144	124	126	111	119	154	156	262	262	128	128	162	162	194	197	244	246	230	230	272	275	386	386	210	210	107	107
17-234-03	MD	137	140	103	106	184	188	139	145	139	147	140	140	124	124	111	119	154	154	262	262	126	126	162	162	197	197	244	246	230	230	272	272	384	386	207	207	107	107
17-234-04	MD	137	137	101	108	182	184	139	145	151	157	152	152	126	126	111	117	154	154	260	262	128	128	162	162	193	197	246	246	228	230	272	272	384	386	210	210	107	107
17-234-05	MD	137	137	101	108	184	188	139	139	153	153	144	148	124	126	111	119	154	157	262	262	128	128	162	162	194	194	246	246	230	246	272	275	382	386	207	210	107	110
17-234-06	MD	137	140	105	108	184	188	139	145	155	157	150	150	124	126	111	119	154	154	262	264	126	128	162	162	197	197	240	246	230	230	272	275	384	384	210	210	107	110
17-234-07	MD	137	137	101	103	184	184	145	145	144	153	140	148	124	126	111	123	154	157	259	262	128	128	162	165	197	197	244	248	230	230	272	272	386	386	207	210	107	110
17-234-08	MD	137	137	106	108	182	184	139	145	144	147	148	150	124	124	111	119	154	154	262	264	126	128	162	162	193	197	246	246	230	230	272	275	382	384	207	210	107	113
17-234-09	MD	137	140	101	106	182	186	139	145	144	147	140	148	124	126	111	121	154	157	264	264	128	128	162	162	197	197	244	248	230	230	272	275	384	384	207	210	107	110
17-234-10	MD	137	137	101	106	184	186	145	145	144	144	150	152	122	124	111	119	154	154	262	262	128	128	162	162	193	197	246	246	230	230	272	272	384	384	207	210	110	110
17-234-14	MD	137	137	106	106	184	186	145	145	147	151	140	148	126	126	111	119	154	154	264	264	126	128	162	162	197	197	246	246	230	230	272	272	382	386	210	210	107	110
17-234-15	MD	137	143	106	107	180	184	139	145	144	151	140	148	124	126	119	119	154	157	262	262	128	128	162	165	197	197	246	246	230	230	272	275	386	386	207	210	107	107
17-234-16	MD	137	137	106	108	182	182	145	145	146	157	146	148	124	124	111	119	154	160	260	262	128	130	162	165	197	197	244	246	230	230	272	272	0	0	207	210	107	107
17-234-17	MD	137	137	106	106	184	184	139	139	146	153	140	148	122	128	111	111	154	157	262	262	128	130	162	162	197	201	246	246	230	230	272	272	382	388	207	210	107	107
17-234-18	MD	137	137	99	107	182	188	145	145	146	153	140	150	122	124	111	111	154	154	262	264	128	128	162	162	193	197	246	246	230	230	272	275	384	386	207	213	110	110
17-234-20	MD	137	137	106	108	182	184	145	145	151	151	150	150	124	126	117	121	154	154	264	266	128	128	162	162	197	197	246	246	232	232	272	275	384	388	207	210	107	110
17-234-21	MD	137	137	106	109	182	184	145	145	146	153	140	148	124	126	111	123	154	157	262	264	128	128	162	165	193	197	246	248	230	230	268	272	384	384	207	210	107	110
17-234-22	MD	137	143	106	108	184	186	139	145	147	156	148	150	122	126	111	117	154	157	262	262	126	128	162	162	197	197	244	246	230	230	272	275	384	384	207	207	107	110
17-234-23	MD	137	137	101	103	186	188	139	139	146	155	134	140	126	126	111	119	154	160	262	262	126	128	162	162	197	197	246	246	230	230	272	275	0	0	207	210	107	110
17-234-24	MD	137	140	106	107	184	186	139	145	146	151	144	156	124	124	111	111	154	156	264	264	128	128	162	165	197	197	246	246	230	230	272	272	386	386	207	210	110	110
17-234-25	MD	137	143	106	108	182	184	145	145	144	153	140	140	122	126	111	119	156	157	262	264	128	128	162	162	193	193	246	246	230	230	272	272	382	384	207	210	107	107
17-234-26	MD	137	137	106	106	182	184	145	145	146	153	140	140	122	126	117	119	154	157	258	264	128	128	162	162	193	197	246	246	228	230	272	272	382	384	210	210	107	107
17-234-27	MD	140	143	105	107	182	184	145	145	146	159	148	150	124	124	117	117	157	157	264	264	126	126	162	162	189	197	246	246	230	230	272	272	382	384	204	207	107	110
17-234-28	MD	137	137	106	106	184	184	145	145	149	153	140	150	126	126	111	119	156	157	262	264	128	128	162	162	194	197	246	246	230	230	272	272	382	384	210	210	107	110
17-234-29	MD	137	140	106	106	182	186	139	145	142	153	140	150	122	124	111	111	157	157	262	264	126	128	162	162	193	197	244	246	230	230	266	272	382	382	210	210	107	110
17-260-01	MS-Hol	137	137	106	108	180	182	139	145	147	149	148	152	122	126	119	119	154	157	254	264	128	128	162	162	194	197	246	246	230	230	272	272	382	384	207	210	107	113
17-260-02	MS-Hol	137	137	106	108	182	182	139	145	144	155	140	144	122	126	111	119	154	157	262	264	128	128	162	162	197	197	244	246	230	230	272	272	382	384	207	210	110	110
17-260-03	MS-Hol	137	137	100	101	184	184	139	145	146	146	140	150	122	126	111	113	154	157	262	264	128	128	162	162	197	197	246	246	230	230	272	272	384	388	207	207	107	110
17-260-04	MS-Hol	137	137	103	108	182	184	139	139	146	147	148	148	124	126	117	121	154	157	262	264	128	128	162	162	197	197	246	246	230	230	272	272	384	386	207	210	110	110
17-260-06	MS-Hol	137	137	107	108	184	186	145	145	151	153	140	144	124	126	111	119	154	157	262	262	126	128	162	162	197	197	246	246	230	230	272	272	0	0	207	210	107	110
17-260-09	MS-Hol	137	143	101	108	184	186	139	145	151	153	140	144	124	126	117	117	154	154	262	264	128	128	159	168	197	197	244	246	230	230	272	275	386	386	207	210	107	110
17-260-10	MS-Hol	137	137	103	106	182	184	145	145	153	155	140	150	126	126	111	119	154	160	262	264	128	130	162	165	197	197	246	246	230	230	272	272	386	386	207	210	107	110
17-260-11	MS-Hol	143	143	106	107	182	184	145	145	153	157	144	148	122	124	111	117	154	157	260	264	126	128	162	162	189	197	246	246	230	230	0	0	386	388	207	207	107	107
17-260-12	MS-Hol	137	137	101	103	184	184	139	145	147	151	140	140	124	126	111	113	154	157	262	264	126	126	162	165	197	197	246	246	230	230	0	0	386	388	207	210	110	113
17-260-13	MS-Hol	137	143	101	103	180	186	139	145	147	147	148	148	122	124	111	117	154	154	262	262	128	128	165	165	194	197	246	246	230	230	272	272	384	386	207	210	110	113
17-260-14	MS-Hol	137	137	103	108	182	184	145	145	149	153	140	148	126	126	111	111	154	154	264	264	128	128	162	162	197	197	246	246	230	230	272	275	384	386	207	210	107	107
17-260-15	MS-Hol	137	137	101	101	184	184	145	145	147	157	144	144	124	126	111	119	154	154	262	264	128	128	162	162	197	197	246	246	230	230	272	272	386	386	207	210	104	107
17-260-16	MS-Hol	137	137	101	101	182	184	139	139	147	153	140	140	126	132	111	117	154	154	260	262	128	128	171	171	197	197	246	246	230	230	0	0	388	390	207	210	104	107
17-260-17	MS-Hol	137	143	103	105	182	184	139	139	142	144	146	150	122	124	117	117	154	154	260	264	128	128	165	165	193	197	246	246	0	0	0	0	0	0	207	210	110	110
17-260-18	MS-Hol	140	140	106	108	184	186	139	145	0	0	140	144	122	124	111	117	154	154	262	266	128	128	162	165	197	197	246	246	229	230	0	0	388	388	207	207	110	110
17-260-19	MS-Hol	137	137	101	106	182	184	139	145	146	153	140	140	122	124	111	117	157	157	262	264	126	128	162	162	197	197	246	246	230	230	272	272	386	388	210	210	110	110
17-260-20	MS-Hol	137	143	105	105	182	186	145	145	146	154	140	150	122	124	111	117	154	156	262	264	126	126	162	162	197	197	246	246	230	230	272	272	386	386	207	207	110	110
17-260-21	MS-Hol	137	137	101	106	182	182	145	145	0	0	148	148	124	132	117	117	154	157	262	262	126	130	168	168	197	197	246	246	230	230	0	0	0	0	207	207	107	110
17-260-22	MS-Hol	137	137	101	108	184	186	139	145	144	149	140	140	124	124	111	117	154	154	262	264	128	128	162	162	197	197	246	246	230	230	272	272	388	390	207	207	107	110
17-260-24	MS-Hol	137	137	99	103	184	184	139	145	151	155	140	140	124	124	111	119	154	157	254	262	126	126	162	165	197	197	246	246	230	230	0	0	384	386	207	207	110	110
17-260-25	MS-Hol	137	137	101	103	182	184	139	145	150	153	148	148	124	124	111	119	154	157	264	264	128	128	162	162	197	197	244	246	230	230	272	272	386	388	207	213	107	107
17-260-26	MS-Hol	137	137	101	103	180	182	139	139	147	151	140	148	124	124	111	111	154	154	262	264	126	128	165	165	194	197	246	248	230	230	272	272	386	386	207	207	107	110
17-260-27	MS-Hol	137	137	101	108	186	186	139	145	146	147	140	140	122	124	117	121	154	154	260	264	126	126	156	162	197	197	246	246	230	230	272	275	384	386	207	210	110	110
17-260-28	MS-Hol	137	137	101	106	184	186	139	145	155	155	140	152	122	126	111	117	154	157	254	260	128	128	162	168	197	201	246	246	230	230	275	278	384	386	207	207	107	110
17-260-29	MS-Hol	137	137	106	108	184	184	139	145	138	153	140	144	124	128	111	111	154	157	262	262	128	128	162	162	197	197	248	248	230	230	272	272	384	384	207	210	107	107
17-260-30	MS-Hol	137	137	103	106	182	182	145	145	146	151	150	150	124	126	111	119	154	154	262	262	126	128	162	162	197	197	246	246	230	230	272	272	384	388	210	210	107	107
16-228-01	MS-Hom	137	137	103	110	182	182	145	145	146	151	140	148	124	126	111	111	154	157	260	264	128	128	162	165	194	201	246	246	230	230	272	272	386	388	207	207	106	109
16-228-02	MS-Hom	137	137	101	108	182	184	139	139	144	157	144	148	124	124	111	117	154	157	262	262	126	128	162	162	197	197	246	246	230	230	272	272	382	386	207	210	106	109
16-228-03	MS-Hom	137	140	106	106	182	184	145	145	144	151	148	150	126	128	111	111	157	160	262	264	126	128	159	162	193	193	246	246	229	230	272	272	386	386	210	210	106	106
16-228-04	MS-Hom	140	140	101	108	184	184	139	145	147	153	148	160	124	128	111	117	154	154	262	266	126	128	162	162	197	197	246	246	230	232	275	275	384	386	207	207	107	110
16-228-05	MS-Hom	137	143	103	108	184	184	139	139	146	151	148	148	126	126	119	123	154	160	254	262	126	126	162	165	197	198	246	246	230	230	272	272	386	388	207	210	107	110
16-228-06	MS-Hom	137	143	106	110	184	184	139	145	151	151	140	150	126	126	111	111	154	157	262	262	128	128	162	162	194	194	246	246	230	230	272	272	384	384	210	210	107	110
16-228-07	MS-Hom	137	140	103	106	184	188	139	145	142	144	148	148	124	126	111	111	154	154	262	262	128	128	162	162	194	197	246	246	230	230	272	272	384	388	207	210	107	110
16-228-08	MS-Hom	137	137	103	106	184	184	139	139	147	156	144	150	126	126	111	117	154	157	258	264	122	126	162	162	197	197	246	246	230	230	272	278	384	390	207	207	107	110
16-228-09	MS-Hom	137	143	105	106	182	184	145	145	146	151	156	158	124	128	111	119	154	154	264	264	128	128	162	165	197	197	246	246	230	230	272	272	388	392	207	207	107	107
16-228-10	MS-Hom	137	137	106	106	182	184	139	145	144	151	136	148	124	124	117	121	154	154	262	264	128	128	162	162	193	193	246	246	230	230	272	272	384	384	207	210	107	107
16-228-11	MS-Hom	137	140	101	108	182	182	139	145	151	151	140	158	126	126	111	111	154	157	262	264	128	130	159	165	194	201	246	246	230	230	272	275	386	386	207	210	107	110
16-228-12	MS-Hom	137	137	104	106	182	184	145	145	146	151	148	150	124	126	111	111	154	154	264	264	128	130	162	165	197	197	246	246	230	230	272	272	384	384	207	207	107	107
16-228-14	MS-Hom	137	143	101	103	182	184	145	145	144	153	148	148	128	136	111	119	154	154	264	264	128	130	162	162	197	197	246	246	230	230	272	272	386	386	207	210	110	110
16-228-15	MS-Hom	137	137	103	106	182	184	139	145	146	146	150	164	126	126	111	121	154	154	262	264	126	128	162	162	197	197	246	250	230	230	275	275	384	390	207	210	107	110
17-257-02	MS-Tom	137	137	107	108	180	184	139	145	146	153	148	152	122	122	117	119	154	154	264	264	126	128	162	162	193	197	246	248	230	230	272	272	384	386	207	210	107	110
17-257-03	MS-Tom	140	143	106	106	182	184	139	145	144	151	140	146	124	128	111	117	154	157	264	264	126	130	162	162	185	185	246	246	228	230	272	272	384	384	207	210	107	107
17-257-04	MS-Tom	137	137	106	106	178	184	139	145	149	152	136	148	126	126	117	119	154	154	264	264	128	128	162	162	201	201	244	246	230	230	272	272	382	386	207	207	104	107
17-257-06	MS-Tom	137	137	101	101	184	184	139	145	147	147	140	150	124	126	111	117	154	154	264	264	128	128	162	162	193	197	244	246	230	230	272	272	382	388	207	210	107	110
17-257-07	MS-Tom	137	137	101	105	182	184	145	145	144	153	140	148	122	126	111	119	154	154	264	264	128	128	162	165	197	197	246	246	230	230	272	272	384	386	207	210	107	107
17-257-09	MS-Tom	137	143	105	106	182	182	139	139	147	151	140	152	122	126	111	111	154	157	262	264	124	128	159	159	197	197	246	246	230	230	272	272	388	388	210	210	107	110
17-257-10	MS-Tom	137	143	101	107	182	182	139	139	144	147	148	148	124	126	111	117	154	157	262	264	128	128	159	162	197	197	246	246	230	230	272	275	386	386	207	207	107	110
17-257-11	MS-Tom	137	137	100	106	182	184	145	145	144	146	140	140	126	126	113	119	154	157	262	262	128	128	162	162	197	197	246	246	230	230	275	275	0	0	207	210	107	110
17-257-12	MS-Tom	137	140	101	101	182	184	145	145	147	147	148	154	122	126	111	117	154	157	262	264	128	128	162	162	197	197	246	246	230	230	272	272	384	384	210	213	0	0
17-257-13	MS-Tom	137	143	105	107	178	182	139	139	151	153	140	148	122	124	111	113	154	154	262	264	126	126	165	165	189	197	246	246	230	230	272	275	388	388	207	207	107	110
17-257-14	MS-Tom	137	137	101	105	180	184	145	145	149	151	154	162	122	126	113	117	154	154	260	264	126	128	159	162	197	201	246	246	230	230	272	275	384	386	207	210	110	110
17-257-15	MS-Tom	137	140	99	106	182	184	145	145	146	151	140	148	124	126	117	119	154	154	262	264	126	128	162	165	201	201	246	248	230	232	272	272	386	386	207	210	107	110
17-257-16	MS-Tom	137	137	105	106	182	182	139	145	144	146	140	148	126	126	111	121	154	157	262	264	126	128	162	162	193	201	246	248	228	230	275	275	384	386	210	210	113	113
17-257-18	MS-Tom	137	140	101	106	182	182	139	145	151	151	140	148	122	124	111	111	154	154	262	264	126	128	165	165	197	197	246	246	230	230	272	272	382	386	207	210	107	107
17-257-19	MS-Tom	137	137	106	108	182	182	139	139	144	151	146	148	122	128	113	117	154	157	262	262	126	128	162	162	197	197	244	246	230	230	272	275	388	388	207	210	107	110
17-257-20	MS-Tom	137	140	101	107	182	182	145	145	149	151	146	154	126	126	111	117	154	157	262	264	126	128	162	165	185	197	246	246	230	230	272	275	384	386	207	210	107	107
17-257-21	MS-Tom	137	137	99	108	182	182	145	145	144	144	140	148	126	126	117	117	154	157	264	264	126	128	162	162	194	197	246	246	228	230	272	272	384	384	207	210	107	110
17-257-22	MS-Tom	137	143	105	105	184	184	145	145	151	153	160	160	122	126	113	117	154	154	259	264	128	128	162	165	193	197	246	246	230	230	272	272	384	386	207	210	107	110
17-257-23	MS-Tom	137	137	106	106	182	182	145	145	144	149	140	146	122	122	111	119	154	157	262	262	126	126	165	165	197	197	246	246	230	230	272	276	384	388	207	210	107	107
17-257-24	MS-Tom	137	137	105	105	182	184	139	145	144	155	134	148	124	126	113	117	154	154	262	264	128	128	162	162	194	194	246	246	230	230	272	272	386	386	207	210	107	113
17-257-26	MS-Tom	137	137	105	106	180	184	139	145	146	149	160	170	124	126	119	121	154	154	262	264	128	128	162	162	197	197	244	246	230	230	272	272	386	388	207	210	107	110
17-257-27	MS-Tom	137	137	101	101	182	184	145	145	144	153	140	140	122	124	111	117	154	154	262	262	126	128	162	165	185	194	246	246	230	230	275	275	382	382	204	207	110	110
17-257-28	MS-Tom	137	143	103	106	182	182	139	145	142	159	136	144	122	130	111	121	154	157	262	262	126	126	162	162	197	201	246	246	230	230	275	275	386	388	210	213	107	107
17-257-29	MS-Tom	137	140	106	107	182	184	139	145	149	153	140	150	126	126	111	111	154	154	262	264	126	128	162	162	194	201	246	246	230	230	272	272	384	386	207	207	107	110
17-203-01	PA	137	137	101	106	182	182	145	145	154	159	148	150	122	124	111	119	154	154	264	264	126	128	162	162	197	197	244	246	230	230	272	272	382	384	207	207	110	110
17-203-02	PA	137	140	103	108	172	186	145	145	147	149	148	148	124	128	119	125	154	157	264	264	128	130	162	162	193	197	246	246	230	230	268	272	386	386	207	210	107	110
17-203-03	PA	137	137	101	108	182	186	139	145	136	154	140	160	126	126	117	119	154	154	258	264	126	128	162	162	197	197	246	248	230	230	272	275	382	388	207	210	107	110
17-203-04	PA	137	137	106	108	182	184	139	145	144	153	148	150	126	128	111	117	154	154	262	262	126	128	162	162	189	197	246	246	230	230	275	275	386	386	210	210	107	110
17-203-05	PA	137	137	104	106	184	184	139	139	146	155	140	144	126	132	111	111	154	157	264	264	128	128	162	162	194	197	244	246	230	230	272	275	384	388	207	207	107	110
17-203-08	PA	137	137	106	108	182	184	139	145	146	154	142	150	124	124	111	111	154	160	262	264	128	128	162	162	197	197	246	246	230	230	272	272	386	388	207	210	107	110
17-203-09	PA	137	137	101	103	182	184	145	145	151	153	150	152	122	124	111	119	154	154	262	264	128	128	162	162	197	197	244	246	230	230	272	272	384	388	207	210	110	110
17-203-11	PA	137	137	103	106	182	184	145	145	153	153	140	146	126	128	117	119	154	154	260	264	126	128	168	168	197	197	246	246	230	230	272	272	382	390	210	210	107	110
17-203-15	PA	137	137	103	107	182	184	139	145	140	144	140	154	124	126	111	111	157	157	264	264	126	128	162	165	197	197	244	246	230	230	275	275	384	388	207	210	106	106
17-203-16	PA	137	137	103	106	178	184	145	145	144	153	150	166	124	124	111	113	154	154	258	264	126	126	0	0	197	197	244	246	228	230	272	275	386	386	210	210	107	110
17-203-17	PA	137	137	101	108	182	184	139	139	144	146	140	140	124	130	111	117	154	157	264	264	128	128	0	0	197	197	246	246	230	230	272	272	384	388	207	210	107	110
17-203-18	PA	137	137	107	107	184	186	145	145	144	146	140	140	124	126	111	125	157	157	262	262	128	128	162	162	197	197	246	246	230	230	272	275	384	388	207	210	107	110
17-203-19	PA	137	137	106	106	182	182	139	145	149	153	140	150	124	126	111	117	157	157	264	264	126	126	162	162	194	197	244	246	230	232	272	275	388	388	207	207	107	110
17-203-20	PA	137	137	103	103	182	184	139	145	147	153	140	154	126	132	111	111	154	160	264	264	128	128	162	165	197	197	246	246	229	229	272	272	384	388	210	213	107	107
17-203-21	PA	137	137	106	110	182	184	145	145	144	147	144	150	124	128	111	111	157	157	264	264	128	130	162	162	197	197	244	246	230	230	272	272	384	384	207	210	107	107
17-203-22	PA	137	137	103	106	182	182	139	139	153	155	148	154	124	126	111	119	154	154	262	262	128	128	165	165	194	197	246	246	230	230	272	278	384	388	207	207	107	110
17-203-23	PA	137	137	99	106	180	184	139	145	144	146	150	152	124	126	111	113	154	157	262	264	128	128	168	168	197	197	240	246	228	230	272	272	382	388	207	213	110	110
17-203-24	PA	137	140	103	107	182	184	139	145	142	146	146	150	124	124	113	119	154	154	260	260	126	128	162	165	197	197	246	246	230	230	272	272	386	390	207	207	107	107
17-203-25	PA	137	137	101	103	182	182	139	145	144	146	140	152	128	128	111	119	154	157	262	264	126	128	162	162	193	201	246	246	230	230	272	276	382	388	207	210	110	110
17-203-26	PA	137	137	101	103	180	184	139	145	147	151	142	152	122	124	111	119	154	157	262	262	128	128	162	162	197	197	244	246	229	229	272	275	384	384	207	207	107	110
17-203-28	PA	137	137	106	108	184	184	145	145	147	151	146	146	128	132	117	117	156	157	262	264	126	128	162	162	194	197	244	246	230	232	272	275	386	388	207	207	107	110
17-203-30	PA	137	137	101	101	172	182	139	145	151	155	140	148	120	126	111	117	157	157	264	264	126	128	165	165	194	197	246	246	230	230	272	272	384	384	207	207	107	107
17-288-01	PA	137	137	101	103	182	186	139	145	136	146	140	150	122	124	117	119	156	157	260	264	128	128	0	0	197	197	246	246	230	230	272	272	386	390	207	210	110	110

## Sheet: HSDS19f
19	70	8	11	6	14	7	5	15	4	8
SPB_HSDS19f			AL	FL	GA	LA	MD	MS-Hom	MS-Tom	PA
Sample	Population	SPB2727-1	SPB2727-2	Dfr-09-1	Dfr-09-2	Dfr-16-1	Dfr-16-2	SPB3731-1	SPB3731-2	Dfr-10-1	Dfr-10-2	Dfr-24-1	Dfr-24-2	Dfr-17-1	Dfr-17-2	SPB1875-1	SPB1875-2	SPB3013-1	SPB3013-2	SPB1272-1	SPB1272-2	SPB1284-1	SPB1284-2	SPB2480-1	SPB2480-2	SPB2187-1	SPB2187-2	SPB1270-1	SPB1270-2	SPB4422-1	SPB4422-2	SPB903595-1	SPB903595-2	SPB265317-1	SPB265317-2	SPB979494-1	SPB979494-2	SPB4155-1	SPB4155-2
16-184-02	AL	137	143	101	103	180	182	139	145	146	153	140	150	126	126	117	119	154	154	260	264	126	128	162	165	194	197	248	248	230	230	272	272	384	386	207	210	107	110
16-184-03	AL	137	140	105	108	180	184	139	145	146	146	148	148	122	126	111	117	154	154	262	264	128	128	165	165	197	197	244	246	230	230	272	272	0	0	201	210	107	110
16-184-04	AL	137	137	99	101	184	186	139	145	144	149	140	140	124	128	111	119	154	154	254	262	128	128	162	162	193	197	246	246	230	230	272	272	388	388	207	213	110	110
16-184-05	AL	137	137	106	106	182	184	145	145	144	155	140	146	122	126	111	111	154	154	262	264	126	128	162	162	193	197	246	248	0	0	0	0	384	384	207	210	107	107
16-184-06	AL	137	137	99	106	182	184	139	145	152	153	140	152	124	124	111	117	154	154	264	264	126	128	162	165	197	197	246	246	226	230	272	272	384	386	207	207	107	110
16-184-10	AL	137	143	106	106	184	186	139	139	146	147	154	154	122	126	111	111	154	157	264	264	128	128	162	162	193	197	244	244	230	230	0	0	382	386	207	210	107	110
16-184-16	AL	137	137	99	107	182	186	145	145	146	153	148	148	122	124	111	119	151	154	262	262	126	128	162	162	197	197	246	246	230	230	0	0	0	0	207	210	110	110
16-184-18	AL	137	143	105	113	184	184	139	145	153	155	140	140	124	126	117	119	154	157	262	264	128	128	162	162	197	197	246	248	0	0	0	0	0	0	210	210	107	110
16-184-23	AL	137	137	98	103	184	186	139	145	146	147	148	148	126	126	117	119	154	154	262	264	128	128	162	162	197	197	242	246	230	230	0	0	0	0	0	0	106	106
16-184-24	AL	137	137	101	110	180	182	139	145	151	153	140	148	126	128	111	111	154	154	262	264	128	128	162	162	197	197	246	246	229	230	272	272	384	386	210	210	106	106
16-184-26	AL	137	137	106	106	182	182	139	139	151	153	140	140	122	124	111	117	154	157	264	264	128	128	162	162	197	197	246	246	230	230	272	275	390	394	207	213	106	109
16-123-02	FL	137	137	106	109	182	184	139	145	149	153	140	144	126	126	111	115	154	157	260	262	128	128	165	165	197	197	246	246	230	230	272	272	390	390	207	207	107	107
16-123-05	FL	137	137	100	106	182	184	139	145	146	147	144	148	126	128	111	119	154	157	254	262	128	128	162	162	197	197	246	246	230	230	272	275	382	388	207	210	110	110
16-123-06	FL	137	137	106	110	184	184	139	139	147	155	140	144	124	124	111	119	154	156	262	264	124	128	159	165	197	197	246	246	230	230	272	272	386	386	210	210	107	107
16-123-10	FL	137	137	101	106	184	184	145	145	144	147	140	150	122	126	111	121	157	157	260	264	126	128	162	162	197	197	246	246	230	230	272	272	384	388	207	207	104	107
16-123-15	FL	137	140	100	107	182	182	145	145	151	153	148	148	124	124	111	111	154	157	260	264	128	128	162	162	197	197	246	246	230	230	272	272	388	390	207	207	107	107
16-123-16	FL	137	137	103	106	184	184	139	145	147	155	140	140	124	126	111	117	154	154	262	262	128	128	162	165	197	197	246	248	230	230	272	272	384	386	210	210	107	107
17-350-02	GA	137	140	107	107	180	184	139	139	144	153	140	142	124	126	113	119	154	157	262	264	128	128	159	162	197	197	244	246	230	230	272	272	386	388	207	210	107	107
17-350-03	GA	137	137	101	107	182	184	139	145	151	151	140	152	122	122	111	115	154	157	260	262	128	128	159	162	197	197	246	246	230	230	272	275	0	0	207	210	107	107
17-350-04	GA	137	140	104	106	184	186	145	145	153	153	158	158	124	126	111	115	154	157	254	264	126	128	159	165	197	197	246	246	230	230	272	275	388	388	207	207	107	110
17-350-05	GA	137	137	106	106	180	182	145	145	146	152	140	146	126	126	111	111	154	154	262	264	126	128	159	165	193	197	246	246	230	230	272	272	390	390	210	213	107	107
17-350-09	GA	137	143	103	106	182	186	139	139	155	159	140	146	124	124	111	113	154	154	262	262	126	128	159	165	197	197	246	246	230	230	272	272	386	388	210	210	107	107
17-350-13	GA	137	137	106	107	182	182	139	145	146	151	148	148	124	124	117	117	154	154	262	264	126	128	159	159	194	197	246	246	230	230	272	272	382	388	210	210	106	109
17-350-14	GA	137	137	105	106	186	186	145	145	146	147	146	150	124	128	111	115	154	157	262	264	126	128	159	162	197	201	246	246	230	230	272	272	384	386	207	210	110	110
17-350-15	GA	137	137	101	103	184	186	139	139	147	153	140	148	126	128	111	115	154	154	264	264	128	128	159	162	189	197	246	246	230	230	272	272	384	384	210	210	107	107
17-350-19	GA	137	137	106	107	186	188	139	139	146	151	146	152	126	126	111	119	154	157	264	264	128	130	159	162	197	197	244	246	230	230	272	272	386	386	207	207	107	107
17-350-22	GA	137	140	103	103	184	184	139	145	146	147	140	140	124	124	111	119	154	154	262	264	126	126	162	162	197	197	246	246	230	230	272	275	384	384	207	210	110	110
17-350-23	GA	137	137	103	106	180	182	139	139	151	153	140	152	124	124	111	119	157	157	262	262	126	128	162	165	197	197	246	246	229	230	272	272	388	388	207	210	107	110
17-350-26	GA	137	137	101	106	182	182	139	139	149	153	140	140	122	128	119	119	151	154	262	264	128	128	165	165	197	197	246	246	230	230	272	272	386	386	210	213	107	107
17-350-28	GA	137	140	103	106	182	182	139	139	144	147	148	150	124	128	115	119	154	157	264	264	128	128	162	165	197	197	246	246	229	230	272	272	386	386	207	210	110	110
17-350-29	GA	137	140	101	106	180	184	139	145	142	153	140	150	124	126	117	119	154	154	262	266	128	128	162	162	194	197	246	246	230	230	272	272	388	388	207	207	107	107
17-256-03	LA	137	140	105	107	176	184	145	145	142	155	148	148	128	128	111	111	154	157	262	264	126	128	162	162	197	197	244	246	230	230	272	272	388	388	210	210	107	107
17-256-09	LA	137	137	101	106	176	182	139	145	151	155	140	150	124	126	117	119	157	157	262	264	126	128	165	165	193	197	244	246	230	230	272	272	386	390	207	207	107	107
17-256-10	LA	137	137	99	108	182	184	139	145	144	144	140	150	122	126	111	111	154	154	262	262	128	128	165	165	194	197	246	250	230	232	0	0	386	388	207	210	107	110
17-256-12	LA	137	143	103	103	182	184	139	145	149	149	140	144	126	128	111	111	156	157	262	264	126	128	162	162	194	197	246	246	226	230	272	272	386	388	207	210	107	110
17-256-14	LA	137	137	103	108	178	182	139	139	151	155	148	150	124	124	117	117	156	157	262	264	128	128	162	165	193	197	246	246	230	230	272	272	382	384	207	210	107	110
17-256-20	LA	137	140	101	104	182	182	145	145	146	147	140	148	124	126	111	117	154	157	260	266	122	128	162	162	197	197	246	248	230	230	272	275	386	390	207	210	110	110
17-256-23	LA	137	143	99	106	182	184	139	139	147	149	148	148	124	126	111	111	154	157	258	262	128	128	165	165	194	197	246	258	230	230	272	272	384	386	207	210	107	110
17-234-11	MD	137	137	101	108	182	184	139	145	151	153	140	148	126	132	111	117	154	157	254	262	128	128	162	162	194	194	244	246	230	230	272	272	386	386	207	210	107	107
17-234-12	MD	140	140	101	103	184	184	139	145	146	146	148	148	124	132	111	117	154	154	262	264	128	128	162	162	201	201	246	246	230	230	272	272	384	384	207	210	107	110
17-234-13	MD	137	137	101	106	184	184	139	145	147	147	148	148	124	128	117	119	154	154	262	264	126	126	162	162	197	197	246	246	230	230	272	275	386	386	207	210	110	110
17-234-19	MD	140	143	103	106	182	182	139	139	144	151	140	160	124	126	111	119	154	157	264	264	126	128	162	162	197	197	246	248	230	230	272	272	386	386	210	210	107	107
17-234-30	MD	137	137	106	107	184	186	139	139	144	146	152	160	124	124	111	111	154	154	262	262	126	128	165	165	197	197	246	246	230	230	272	272	382	388	207	210	110	110
16-229-01	MS-Hom	137	137	103	105	182	182	139	145	146	155	148	154	124	128	117	119	154	154	254	262	128	128	162	162	194	197	246	246	230	230	272	272	386	388	207	207	110	110
16-229-02	MS-Hom	137	140	101	108	182	184	139	139	144	156	140	148	124	124	111	119	157	157	262	264	128	128	162	165	193	197	246	246	230	230	272	275	386	388	210	210	110	110
16-229-03	MS-Hom	137	143	101	106	178	190	145	145	153	155	140	140	124	126	111	117	154	154	258	264	126	128	165	165	194	197	246	248	230	230	272	275	384	388	207	210	107	110
16-229-04	MS-Hom	137	143	101	106	184	184	139	139	146	153	150	150	124	126	111	111	154	154	262	264	128	128	162	165	193	197	246	246	230	230	272	272	386	388	207	207	107	110
16-229-05	MS-Hom	137	137	101	108	182	182	139	145	146	155	144	150	124	126	111	111	154	154	264	266	128	128	162	162	197	197	246	246	228	230	275	275	384	384	207	210	110	113
16-229-06	MS-Hom	137	140	101	109	182	183	145	145	153	155	148	150	124	128	111	119	154	160	262	264	126	126	162	162	201	201	246	246	230	230	272	272	388	388	207	207	110	110
16-229-07	MS-Hom	137	137	108	108	180	184	145	145	144	153	148	160	116	126	111	119	154	157	260	262	128	128	162	165	197	197	246	246	230	230	272	275	384	386	210	210	107	110
16-229-08	MS-Hom	137	137	98	104	184	192	139	139	140	151	144	148	126	128	111	117	154	154	262	262	128	128	162	162	197	197	244	246	229	229	272	272	384	390	204	210	110	110
16-229-09	MS-Hom	137	137	101	107	182	184	145	145	144	155	150	154	124	124	111	119	154	157	262	264	128	128	162	165	197	201	246	246	228	230	272	272	382	386	210	210	107	110
16-229-10	MS-Hom	137	137	106	107	184	184	139	145	153	153	140	140	126	126	111	111	154	154	262	262	128	128	162	162	197	197	246	246	230	234	272	275	382	384	207	207	107	107
16-229-11	MS-Hom	137	137	106	109	180	184	139	139	142	142	142	148	124	128	111	111	154	154	264	264	128	128	162	165	197	197	246	246	230	230	272	272	386	386	207	207	107	110
16-229-12	MS-Hom	137	137	107	108	178	182	139	145	153	153	140	148	124	126	111	111	154	154	264	264	126	128	162	162	197	197	246	246	230	230	272	272	386	390	207	210	107	107
16-229-13	MS-Hom	137	140	101	106	184	190	139	145	151	155	144	154	124	126	111	119	154	154	262	262	126	126	165	165	197	197	246	246	230	230	262	272	395	395	207	207	107	107
16-229-14	MS-Hom	137	137	101	106	182	182	139	145	149	156	148	150	126	130	113	119	154	154	262	266	128	128	165	165	197	197	246	246	230	230	272	275	384	388	210	210	107	107
16-229-15	MS-Hom	137	137	103	106	178	178	139	145	147	147	144	148	122	126	115	117	154	154	262	264	128	128	162	162	194	197	246	248	230	230	0	0	386	386	207	207	110	110
17-257-01	MS-Tom	137	137	105	106	182	184	139	139	144	151	140	146	122	122	111	111	154	154	262	264	122	128	162	165	197	197	246	246	228	230	272	272	386	386	207	207	110	110
17-257-08	MS-Tom	137	137	106	108	182	184	139	139	151	151	148	150	124	126	111	113	154	157	262	264	128	128	162	162	197	201	244	246	230	230	275	275	386	388	207	207	107	107
17-257-17	MS-Tom	137	137	105	107	184	184	145	145	138	146	144	148	124	124	111	111	154	154	264	264	128	128	162	162	194	197	246	246	230	230	272	275	384	386	210	210	107	113
17-257-25	MS-Tom	137	137	106	106	182	184	139	145	149	151	140	140	126	126	111	111	154	154	262	262	126	126	165	165	197	197	244	246	230	230	272	272	388	390	207	225	107	110
17-203-06	PA	137	137	103	107	182	184	139	145	144	146	140	152	120	124	111	111	154	154	262	266	128	128	162	162	197	197	246	246	230	230	272	275	384	384	207	210	110	110
17-203-07	PA	137	140	103	106	184	186	145	145	146	147	150	150	122	124	111	111	154	154	262	264	126	128	162	165	197	197	246	246	230	230	272	272	384	386	207	210	107	110
17-203-10	PA	137	137	107	108	182	184	145	145	146	151	140	146	128	132	117	119	154	157	262	264	128	128	162	162	194	197	244	246	226	230	272	275	382	382	207	207	107	110
17-203-12	PA	137	137	101	107	182	184	145	145	146	147	150	156	124	128	117	123	154	157	262	264	128	128	162	162	197	197	246	246	230	230	272	275	384	386	210	210	107	110
17-203-13	PA	137	140	101	106	182	184	139	145	144	147	148	150	124	126	117	119	156	157	262	264	128	128	162	162	194	197	240	246	230	230	272	275	390	390	210	210	107	107
17-203-14	PA	137	143	106	108	184	188	145	145	139	139	140	150	124	124	111	121	160	160	256	264	128	128	162	165	193	193	246	246	230	230	272	272	384	388	210	210	107	110
17-203-27	PA	137	137	99	103	182	184	139	145	146	153	144	144	122	124	117	119	157	157	262	264	128	128	165	165	194	201	246	246	230	230	272	272	386	386	207	207	107	110
17-203-29	PA	137	137	99	106	182	182	139	139	149	149	140	150	126	126	113	123	154	157	260	264	128	128	162	162	197	197	240	246	230	230	272	272	386	388	207	207	107	110

[truncated: 3 more sheets: HSDS10mf, HSDS10m, HSDS10f]
