# Supplementary material for: Weak spatial-genetic structure in a native invasive, the southern pine beetle (Dendroctonus frontalis), across the eastern United States
Source: PeerJ. 2021 Sep 2;9:e11947. doi: 10.7717/peerj.11947 (PMC8418799; doi:10.7717/peerj.11947)
Supplement: Supplemental Information 1 — Reviewer URL: https://datadryad.org/stash/share/3W7kH0cBmwhtt7H0U54kvnpnoctWlUww-zsqa81k8dc [file peerj-09-11947-s001.zip › Garrick_etal_2021_PeerJ_Dryad/Garrick_etal_2021_PeerJ_Dryad_metadata.txt]

=====================================================================================================================
Metadata associated with �Garrick_etal_2021_PeerJ_Dryad_data.xls�
=====================================================================================================================

SPB_master:
Southern pine beetle (D. frontalis) specimen and geographic sampling site information, and nuclear microsatellite genotypes (33 loci). Microsatellite allele sizes are in base pairs, and '0' indicates missing data.

=============
ADSmf:
Augmented dataset (ADS) with males (m) and females (f) combined, formatted for GenAlEx. The microsatellite genotypic data matrix comes from SPB_master (above), and contains 33 loci, 255 individuals, and 9 geographic sampling sites. Microsatellite allele sizes are in base pairs, and '0' indicates missing data.

ADSm:
Augmented dataset (ADS) with males (m) only, formatted for GenAlEx. The microsatellite genotypic data matrix comes from SPB_master (above), and contains 33 loci, 185 individuals, and 9 geographic sampling sites. Microsatellite allele sizes are in base pairs, and '0' indicates missing data.

ADSm:
Augmented dataset (ADS) with females (f) only, formatted for GenAlEx. The microsatellite genotypic data matrix comes from SPB_master (above), and contains 33 loci, 70 individuals, and 8 geographic sampling sites. Microsatellite allele sizes are in base pairs, and '0' indicates missing data.

=============
LNDSmf:
Low noise dataset (LNDS) with males (m) and females (f) combined, formatted for GenAlEx. The microsatellite genotypic data matrix comes from SPB_master (above), and contains 24 loci, 255 individuals, and 9 geographic sampling sites. Microsatellite allele sizes are in base pairs, and '0' indicates missing data.

LNDSm:
Low noise dataset (LNDS) with males (m) only, formatted for GenAlEx. The microsatellite genotypic data matrix comes from SPB_master (above), and contains 24 loci, 185 individuals, and 9 geographic sampling sites. Microsatellite allele sizes are in base pairs, and '0' indicates missing data.

LNDSf:
Low noise dataset (LNDS) with females (f) only, formatted for GenAlEx. The microsatellite genotypic data matrix comes from SPB_master (above), and contains 24 loci, 70 individuals, and 8 geographic sampling sites. Microsatellite allele sizes are in base pairs, and '0' indicates missing data.

=============
HSDS19mf:
High sensitivity dataset (HSDS19) with males (m) and females (f) combined, formatted for GenAlEx. The microsatellite genotypic data matrix comes from SPB_master (above), and contains 19 loci, 255 individuals, and 9 geographic sampling sites. Microsatellite allele sizes are in base pairs, and '0' indicates missing data.

HSDS19m:
High sensitivity dataset (HSDS19) with males (m) only, formatted for GenAlEx. The microsatellite genotypic data matrix comes from SPB_master (above), and contains 19 loci, 185 individuals, and 9 geographic sampling sites. Microsatellite allele sizes are in base pairs, and '0' indicates missing data.

HSDS19f:
High sensitivity dataset (HSDS19) with females (f) only, formatted for GenAlEx. The microsatellite genotypic data matrix comes from SPB_master (above), and contains 19 loci, 70 individuals, and 8 geographic sampling sites. Microsatellite allele sizes are in base pairs, and '0' indicates missing data.

=============
HSDS10mf:
High sensitivity dataset (HSDS10) with males (m) and females (f) combined, formatted for GenAlEx. The microsatellite genotypic data matrix comes from SPB_master (above), and contains 10 loci, 255 individuals, and 9 geographic sampling sites. Microsatellite allele sizes are in base pairs, and '0' indicates missing data.

HSDS10m:
High sensitivity dataset (HSDS10) with males (m) only, formatted for GenAlEx. The microsatellite genotypic data matrix comes from SPB_master (above), and contains 10 loci, 185 individuals, and 9 geographic sampling sites. Microsatellite allele sizes are in base pairs, and '0' indicates missing data.

HSDS10f:
High sensitivity dataset (HSDS10) with females (f) only, formatted for GenAlEx. The microsatellite genotypic data matrix comes from SPB_master (above), and contains 10 loci, 70 individuals, and 8 geographic sampling sites. Microsatellite allele sizes are in base pairs, and '0' indicates missing data.

=====================================================================================================================
Metadata associated with SPB_msat_sequences.txt
=====================================================================================================================

DNA seqences of a microsatellite-containing regions that were used by Havill et al. (2019, Insect Systematics and Diversity, 3, 2) to develop PCR primers that amplify polymorphic loci. In the present study, these sequences were also used as a representative allele for each assayed locus, in order to characterize the number of repeat motifs relative to amplicon length. Sequences for representative alleles from microsatellite loci developed by Schrey et al. (2011, Journal of Insect Science, 11, 110) were obtained from NCBI's GenBank, using the follow accession numbers: 
EF126297
EF126300
EF126298
EF126305
EF126299
EF126301
EF126302
EF126295
