# Supplementary material for: Weak spatial-genetic structure in a native invasive, the southern pine beetle (Dendroctonus frontalis), across the eastern United States
Source: PeerJ. 2021 Sep 2;9:e11947. doi: 10.7717/peerj.11947 (PMC8418799; doi:10.7717/peerj.11947)
Supplement: Supplemental Information 1 — Reviewer URL: https://datadryad.org/stash/share/3W7kH0cBmwhtt7H0U54kvnpnoctWlUww-zsqa81k8dc [file peerj-09-11947-s001.zip › Garrick_etal_2021_PeerJ_Dryad/SPB_msat_sequences.txt]

>SPB2727 [organism=Dendroctonus frontalis]	
TCAGTTAAACAACAGTTATGCGGTTGTCAACGTTATGCTTTAAATACTTGCAAATTAATAATATAtattattattattattattatTAAGTTGTATATTAATAATTAATAAATTAACACAGACATAATTTGAAATGTTGA

>SPB3731 [organism=Dendroctonus frontalis]
CAAGTTAATAGACAAAGACCGTATCAGAGCACGATTTACAAATATCCTTAACAGTAGCAAAGcaacaacaacaacaacaaTTTCTAAAACTAAGTAGAGATTTTAGAGTAACAAGAGCAGATAACGGAAATATGATTGTCA

>SPB2313 [organism=Dendroctonus frontalis]
ATCACCCAGATTACACATCCCTACTAGACAGATCGATATCGCGGTGTGCGTAAACTCGACGGCGTGACTCAGCGTGAAATTGCCCATCCATTCATTCCATGCCCATTCATGTTTCGAAGGCGCAGAaggaggaggaggaggaggaggaggaggAAGTTCGAGGAACGCCAAGGGCCCGACCGCACTCAAGAAAGCTTGAGCCGCAGTCAAGAAACCGAAGCAACAGCGCCGTCCTTGCACTTGTTGTGAATGAATCACTTTCCGGCCTGGATGGATTGATGACGGAACCACT

>SPB0138 [organism=Dendroctonus frontalis]
TGTACATCGTATGGCTATGGCAAATTCTGCACCTCCTTCGTAATTTATTTGCATCAGTTATTATGAGGTGGCCtatatataATAATtatatatatataatatatAATAATACATAAAGTAAGTACATCTCGAGAAGGAAGCA

>SPB1983 [organism=Dendroctonus frontalis]
GTGATAACCAGCCAAGAGGTAACTGTTTAGTGATGCAAAATAAACCGCTTTGTttgttgttgttgttgttgttgGgtgtgtTTGTTTTCCTTTTGCtgtgtgTTTCATTGGGGTGTTTTCTTGCAGAAGTACCACGAAC

>SPB2613 [organism=Dendroctonus frontalis]
TTGGTCCGAATGAGCTTGGGGTTGCGACTGTTGCTGCTGGGAttgttgttgATGTTGGTGCtgttgttgttgctgctgctgctgctgctgcTGTTGTTGATTATGGTCGATCGACGATTCCATTCTCACCTATTAAAATAGTTCCAACTTCCGGTTTTACTTTGCTATTTACGGCATCACCATGACATTGTCCAACACCTGTTGAACTTGCTGGGCTTGCAGCTGCTGCAGTTGCTGCACCGCCGACACTTGCGTGTTAATCTGCGATTCGTTGAGCTG

>SPB1230 [organism=Dendroctonus frontalis]
TGTCGTCCATATTCGCATTTGTATCATAACCGATTATTTGAAACATCATTGCGATATAAGTAAATTGCTATTCGTTTGTTAAGTAATACATTTATTATTTTATATTATttattattattattattattaATTACCTTGGTTGCTCTAGGGTCAAACTTCGTTAAGCTGGCGGTGCGCAAATTATTATAAAACATTACTGGGTTGGTATGGGATGT

>SPB1875 [organism=Dendroctonus frontalis]
GCAAATCGCTTTATGACGGCACAATTTCAACTTTAGAGCTTTCCATtctctctctctcTGTCTCGGTCAGATAAAATTATAATAAACACTTATAAGGGTTCGAGTG

>SPB3013 [organism=Dendroctonus frontalis]
GTCAGAGGACGAAACACAATAAATTCATTGAAAAGTGCAAGAAAAGTGAAATTGAATTgaagaagaagaagaagaaATAAAGTGGACCTGGAAGTCGCTGTAGTCTTTTCTACTTAAAATTCATGAGCTATTTGTCATGTGGAGCTGGCC

>SPB1272 [organism=Dendroctonus frontalis]
CGTCAGCTCCAAGATGTCCAGGACGTGGGAAAATTGCTCATGGGTTTGGGNCACCCAGGGTTCCGATAAGAAGTCGTCGGCAAGCATCGCCTGCTTTTNGGCAGGCAACGGGGCGGACTTGACCATCAAGAACAAGAAAGGTTGCTGAACCAAATCCACCctctctctctctctctctGCTCTGCNNCTTGATNNNNGGCTTCCAGGTCAGACACCACTAGATCCTATGTCGGATCCCAATCTGTGCAAGACCGCTGAA

>SPB1284 [organism=Dendroctonus frontalis]
CTTCACCAGTGAGCCACCATTACTTAGCTGAGCATGacacacacacacacacGGCATTTCTTTGGTGACTAAATGTACTTCCAAATCTGTAATCTTTTCCTTTCTGTGCCGAATCTGATCTTCCCA

>SPB1242 [organism=Dendroctonus frontalis]
GAATGACCAGCACCCGAAGAAATTAACGAAAACTAATTAAAAGCCGGAAGCGGTGCAatcatcatcatcatcatcACGAAACCAATAAATCAATAGTACGTAGACCATTTGCGTCCAAGAGATTCCTCAGGTTTGACGCGAA

>SPB2480 [organism=Dendroctonus frontalis]
GCTGGTCTTCAGTATCACAGGAACAAAACTGAAGGGTTAAACAAGCCAATGGCCTTAGAAaagaagaagaagaagaagATTAACGCCTAAATTTGACAATTTTCAACCGGTCGAATAGGCGGGGTTCCGTAAAAGCTACATCACTTCCGATCAGCTCT

>SPB1507 [organism=Dendroctonus frontalis]
TCTTTGTTGGCGTCTAAGTAGACTTTCGCTGGAAATTTGTAAAGTTTTCCCATTCAAATCtatatatatatataATAAGAATATGTATGTCTGTTTGtctctcCATTAAAACTCTACATTTAACCATGATCGCGTTGAGCTA

>SPB2187 [organism=Dendroctonus frontalis]
ACACTGTGGCTGAACTTACATTGTTAATATTAAAAGCATGCTAATTATTCTTATTCTAACAGaaataaataaataaataaataaatAATAAATTTTCCCGTTTTCTCAAAGTacacacCCAACACTTACACAATTCGACGAAATAACTATCAATGCTGTCCGAAGTTTGATCTGTGATTGGAGACTGCAACA

>SPB1270 [organism=Dendroctonus frontalis]
TGCAACCAGTCTCACGTTGTTCTGTTACCAGCACCAgtgtgtgtgtgtgtgtgtCCAGTTTTGTAGGTACGCAATTTGTAGTGCCATTTGACCGTANANNNNNGNNNGNNNTCANNNNTTNCNNNTNGNNNNNNNGNNNGCNNAANNNNNNNNNNNNNTTGNGTTTNAGGNANGNGNTTNNCNNCCNNANNGGCNCNNNNNNNANCANNTTGNNCNNGNTCTGCGACAAGGCATGTACA

>SPB4422 [organism=Dendroctonus frontalis]
CACTTTCGCAAGCGAAAAgggggCTAACGGTCACTCACCTGCTGGTAGCTCATACTGCACTGAATGGGGCTCAAACAggggggCAAATCGACTTCGCACGCAAAACCGACAGATAAATAAAACAGGAGGCGCTAGNGTCACGCACTGTTCCCTTCAAAGTCCCACGAGAGTGacacacacacacacCAACAATAAATTATGATTAAAGTGAGTGAAAGCGGaaaaaCACCATAGGATTAATgcgcgcTCGGNNNACACGAAAAgggggNATGGGCGGCCGAATACCTGGGCACTGNCAGAAAGTGGGTCGCTTAACGCCAGCGATTNAGTTCGGNNNGCCTGTTGAGGTT

>SPB903595 [organism=Dendroctonus frontalis]
TTTTTTTTTTACCTTAAAATCGCGACTGGATCCGGGGCTAATGGCCGGTTTCTGAGGCTCCACGCGACTGTAGTCCATCTTTGACTTGCACTTGTTGGTCACGTGGTCCCTCAAAGCCATCTGATAGGCCAGTTCGAAGGCCTGGCCCAGAGTTAGGACGATTTCCGTTGCGTGTTCCTACCGAATGATGAGAAAAAATGAAAAGGCTTGAAGCAAAACTAGCAAATAAAATAGAAATTAACAACTTACCGGAGTAGGGGCTTGGAAGACGTGGCAGTAATGAAGATCGTTGTCCTTGGTGATGTAGGCGAAGTACGATTGTTGCTCGTCATCCTGGCAGGCGCAGTTCATGTTGACGATTTCATGCTCGCAAATGGTGCTCTGGAACCAGGATTTTCCAATTTTCAAGGCGCCAATCGAAATAGCTATTTTCGCACTCTAACCTGGTTTGAAGGGTTGATGAACTTCACGCCCTTATAGGAAATGCTGAGGACAATTTCCTCCAAAAAGTGGTCCTTGGACTTGGCGACTTTTTGAATGGACTTCTTCGTGGACTCGGTGCCCTTGCACTCCTTGTTGGAAGTTGAGCCCCAATACTGCAAGAATTAAAACCTTTGGGCTCTTTCGGCTGCACCACTGGCACCCTCGTACGTACATTAGCGGCGTATTTCACCGCTCCGGTAATGAGGAGCATGGGCTGATGCCGCCACTGGCTTTTAATGGAATTGCTACCGCCTACAAACATCTCAGAGTTTCGCTTTTCTGGTTTTTGCTGGCCGGGCGGCTGGGGCGCCGGTCTGGACTTTTTATGTCTATGCCGGATGGTTCCGGTGTTGACACTCGAAGACGAATGATTACTATGTGATGACGGCGACGGCATTTCCGAACTGGATTGACTCGTAGGCTTCTAAAAATCGCAACCTTGCACCATCACGCTTTTCTTCAGCAGCAGCAGCAGTTTTACCAGCAAGGCAGCTTCCAGACCGATCTCCTCCATTTTGGGACCGGAAGCGATGCTTTCGCCGCTACTGACACTGGCCAGAATGCGCTTCCGGTGTCCGATTTTGTCAATGTCCAGCACAGCGGACAGTTCGACGTCCCAAATGCGCTTGATTCTCTCCATGTCGTGGTACAGATGTTTGTTGAATGTATCGGAGTACTGATCCAAGCAAATTTTCTTTAGCCATTGCTTCACGGTGCTTTGCTCAGTGTTGCTACCGCCGGAGGCCTGAATGTGGATTTTCAGGGGCAGCTGCTTAACAGCCTCCAGGAGGGACTGTCGGTCCTCTTTGCTGGCTACGCCCATGTCCACAAGATCATTTTCTTCTAAAACGCCATTCTGGAAACTCCAATATTACAGAGGAGAAGAAATATTTCTTCTCTGCTGATCACATCGAAGAAATCGGCAACTGAGGTGTATTTTGGTGGCTAGAAAAGGTAGTAAACTTACCAAAAAGCCAACATCGTCAAAGCCATTAGATATAAATCGCTCAGCATAGTCAACTAAACCAATGCTATCGAGCCACTTTTCCACAGTCATCTCAGTCGCATTAGTCAAACTATTTTGCGAACAAGAAATGGTCATTAGTCGGTTCTGGAACTCTTTTTCCAGTTCGGCAACAAAGACCGATTCCCGGACGATGCCCGTGCCAAAAGAAGCCATAATTTCCTGGATTTTGGCCCACTCTTCCTGTTCATCGAACGGGCTGAGGGCCGACATTCGGTCGCCTTTGTTGTCTCTATTCTCCTTGTTATCAGACTCCTTCTCCGAGCTGGAGGAGATTTCATTGTCGCTCTTCAGATCGTCGCTCGTCGAATTGTCGTAGACGCGTTTCAGCTTTTTTAGGGTTTTCGGACGCACGGCCGGAATGTTCATGTTGAGACTCTCAAGTACGCCACTGGCCGCACTTTTAATCAAACCTGAAAATTTACGCTCCAGGTACTTTTACCCCCCGACTATGATGAGATGGTTTACCAGAGTACGGGGTGTCTGAATGGTATTCTTCCAGAATATTGTCCACGCTTCTATCCGATAGAGAAACACTGCTGGAAAAACTACCGCTTGATTCCAGATCGCCGATCAGTAGATATTCTTCTTCGGTTTCGGTCTCCATATCTCGGGATCTTCTCTTATATTCCTGCATTAATCAGGAAACGCAAACAATTTTTTATTTGATCAATCCGGCTCTACTGGCGGTTAAGCAATCTTGTGAAAATGTGTTGAGAAATTTGGACAAGAGCGATTTAAGAGAGAGTTCAGCACAAAATCGAACTGGAATAATTCGAATTACAGATTTAACAAAAAATGTTGAATATTTAGGAACTGAAAAGGCTTCGGCGTCTTTTAATTAGATCGTTGAATTCTTTCTCTCTTTCCGACTAACAGGATGTGGAATTCGGCGCATTTTGAGCAACTTCTTTATTTTTCGACCAAAAAATAAAAATTTGACAACCGTGTTTTTTGTTCTTATTCAATTG

>SPB180144 [organism=Dendroctonus frontalis]
TTTTTTTTAATGGAGCGAATAGCTCAATTATTGGATTTAGAAAACGCTTGCGGCTTCAAATCCGAAATAATTGGCAGAAATGAGATAGTTGAAGAGGGTTTTTGGCAAAACAGCGAGAATTTTTTTGCAAAAGCTGAACCAGCAATTTAAGAGTTTTTCACTATGTATCCCCAAAACAGTGTTTCTCGAAAAATACTAACCTAGAATTTCAAGCACCCGCACAAAACCATTAAATCGCACAACCAAAAGCTTCTCTCCCATACTCAGTTACCTTGATTGTAATAATACGAGCCTGAGCGATAAAAGATAGGATTGTTATTTCAACTTAAATAAACATTTCAACGGCTACATCAAAATAAATGTTGGTCTTGTATATGCCAGTGTTACACGATGACCGTATAATTACGCAATTTGCTGTTATATATTTCACTGGTTATCGCTTTTTTTCTTGGCAAATACACATAAACAATGGTAACAATTATGCCGCAAGTGGCATAATTTATTGTTTCCGTTTATAATAAATTTGAAGCGCAGGAATTGTTCAGGAACCATATATACAAAGGTTAAGTAAAATGGCAATGATTCAAAAATGTATGCCACAAAACATTACATTACAAGCAAGCAACATTATTTAAAATCTGTGGGTGCTAATTAGCATTTTGTTATAAGTTGACCCCAATTTATCCAAATATGCTAAATAGCAATGGGAAACGCGCTCAAACAATTAAAAGCGAAATATTTAACATCATTTCATGGTATTTAGACTCAATAGTTCAAGTGATGGCACAGGATATATCCCAATAAAAAAATCTCCGTTTTTTTACGGGAATTTTATTACTCTATTAGTGCTTGATATGATGCCCGAAATGAAAAGCTCTTTCATCAACATTTTCAACGATGATTGGCCTTTTCAGCCACTGGTATTTTCCAATAAATACCGAAATTAACGACAATGCATTTTTAAACAGTATCATTTTTGCACATGCATATCCGCGTTTGAGCCTGATAATTAAAAAAAAAGGCTTTTTCCTATTTATTCGAAACGTTGCAAAACTCTTTCCATGGCTACTCATTGAATTTAAGTAACTATCATAACGTTGATATCAGCTTTCGCGCTCATTAACTTTTTGCTTCGGAATTATGCCACGTAGCGACGTCGGCACACATCGACGTCGACGTCGGCATCGTTTTCCACGCGTGAGAAAGTTCAATCTCCAAAGTGCGGCTAATCTTCCAAATTTGCCACAGTTTTATACGCCCTAATTTCGTTACTAATATTTCAGGTCCGCCTGAGGGAGCGCTAAGATTTATATTTAGCTTTATGGGAAATCCGCCCGCTTTTGCCATACACACACACACACTCTCACTCTTGCCTTAATGCGTTCGGTCTTTGAACTTCGGGCCAAGACATCGATTTTGTGTCGCAATTTTCAGTAGCTCAAGTCGAAGAAAAATGCCCGCAATTTGCTTCCAACAACCTTTCCACAACCACTTCATCCATTTCATTAATATTGCGACATGAGGAATATCTATTTCAAATTAACCTCCTGTCGCCATCTATATAAATTATTTACTGCGACATGCTCGAAAGGGAAATGTAGTTGTGTAATCGAGACATTCAGCATTCAAATTACCCTTATATTAATGCAGAATATAATAGAATACATGGGTGCATTATTGGGGGAGCCTATTGAAGGCAGGGAGGGTCCCCAACGGGACATTTTCATGATTAATGACTTGAAACAAATATTTTTCGCTTCTCATTTGCAATGCACTTAATACTGCTCAAGCTAAGCTAATGTCGATGTTTTGGGGACAAGAAAAGCTCCATTTGTACACAAGTGTGTTAAAATAACATATGTAGGTGAGTAGCTACAAAAAAAAATTATGTGACCAATTAGGTTGGCCAGCCTTATGAAGTCATAAATGAGTCTGGATGTATTAAGAAACCGACTGCTAAAGTCCTGGATGAAAAAGTTTGGGAAGAAAAGTCAGCTCATAGAAAAGTCCACTAATTACATACGTTCCACAGCAGCGTTCCACATAAAGCGTAAAGTGGGCAATTTAAAAGCATGGCCAAGGCATAACACACCAATTTCTTAGCATCGTCGACGCAGGCTTAAAAGGGCGCAGAAATATAACCGTCATGTCTTGTCCATAATTCCCCAGGGCAGAAGCGTCCGTTACCGTGAATATCTCTGCAGATTAAGCGACATAAATTTCTGGAAAGGCCCTGGAAGACGGCGACATAATTAATGAGTCTACGTGATTAAGATTGTGTTGGCATGGCCCCGAAAGGCATGGTGGCTTAAGGAAAAGCGGGAGCGCGGGCCTCTATATCGAAAATAGGAAAGCCCTCGTGCCGCTTTCCGACATCAACCCAAAACCATTCAATCGACATCGAACGGATTGCAGCCAGTATTGTGACATTAATCAATTCATTCACAGCTGACACAGTTCAAACATGAATTCGCATCGCTTTCGAAGCACAAACAATGTATGCAAACTAAAATAAAGTTAAATAAACGGAAGTCCAAGTTCAGAAGCCAGGCCGACAAGTTGATTGTCTTTAATGTTTAACAATTGGCAATTAAGTATCTTTGTTCCGAGCACAATAACGTTCTCTCTATTAAATACATAAAGTTTATAATTGGTTTCAATCCGCCACGTCATTTGGGACTTTGTGGCACCGGGAGGTATCCATTATTTATCAGGACAGAATCGAGCACATTAAGTCCGAAATTGTTCCTCAGACAAGGGCAACAGTTCAGACGGTTAGGAGCAATTGATTTTGCCTCTGGGCTATAGTGACCATTTTGTAAGGTTCTTTAATCAGAGAGTTTAGACGGCAACAATAAATGTGAGCAATTCAATAAGAGTTATCAAAAGAGATAGACTTTCGAGGACATTATTTGAAACTAATTGAGTTTTTAGACCGTAGTTTTATAAAAATTCTTCTTGACGTTTCAGAAAGAAAAGATCAGACCTTACACTGGTCGTTCTAGCAGATCACTTCTGAAGATACAAGTCACTCGTGCTTGCGAAACGCCAAAAAGAATTCTATAGAACGACGGCCTAAAAACGCGAAAAACCAATCAAGTTTCAATAAGAGTTACTTCGATCTTAAAAGTATGTACTTCTTCCCACAAGCTTAAACTAGATTACACCATAGAGCTTGCAAGTAATGAAACATCAGCTAGTAGGCAGGCAAAAGCAGTGAAATATTAAAAAAA

>SPB265317 [organism=Dendroctonus frontalis]
CCCACATGACTAATTGCTACTTACCGGCTTGCTCCCTGGTCATCGTCGCTGTTAGCATAAACAATATTCCTGCTAGCTTCCTGGGAGTCCACTCTGGAATCGTAGTCTCCACTTCTGTAGGACCCTCCTGATATTCTGTGCCTGGGAACAGCTCGGTCCACCGGCCTGCCGTAGAGCCCCGTTCGGTTTGCAGCCCGATAATTGCTCAAAAATTGCTGAAAACGAAGTGAATTTTTAGAATTAAGCGATGGTTGATTTGGCAGCTCGAAACCAGCATCCAGATCCTCGTTGTGCTAAACGCTTTGGCTCCTGATATTTTTCTTAATTTCCCTGGCCCTGATTGACTCTGGCTGTTCCCGTCTAATTAAAACCGAATTTAAACGGGAAAGTGCATATTTCAGGAAACGCCCGCACCGATAATCAAAATCGAAAAGAAACGGGCTTTAAGCCAAAAGTATTTTTAGATGCCTACCGTTCGAGTGAATAATAACGTAAACACAATCATCGTGATTGCCTAATTATTTGGAAGCCCCAGGCATTTTTAAAGGTCTAGAAACGGCGTCAGAGGAAGACATCTCTGGGGGATGTTGATGCAGCCCCCGAAGTGGAAGTGAAATCGATCCAATGATGGAAAAACAAACTTCCGAGAGCGGCCTTGTCTTTTTCTAATGGTTATTGATGGGTTTCGGGCGAGCTGAACAAACCAACGACTAATGAGGTACGATGACTGGACCGACATCGAGAGTACCGTACGGAAACAATGGAGATTCTTAAGATCTGTCGTCAAGAGGCCTGCATTGTGTACCCAAACAGGGCCAATCAACAGCACAAGACTCACAAGACTGTGATTGAGATTAATAAGCAATCAAGACCGTAATCTGGCCATGTCGCGTTGTGCCAGTTCTGCCAAAGATATTACCACCATTAACGTGGTGTACTCGAAAATTGCATTCGGCCTGGCAATTAATTGCCGAAATGTGCTAAGTCGCGTCATTAATTTGCCGATGTAATTTAAAATCCGGTTTGCTTCAGATGAAATCTCATGTTTCTCTGGCGGCTGGCTTTCGCGCCGCACTCTGGTTCGGGTTGAGGAACTTTGGCTGCAAATCAACTCACCCCATTAACTGCCGATATTCCTATACAAACTACCATGAACCTGGAAAAGAAAAAACAGCTACAGCCAAACATGTCGGGGAATCTACGCGGAATTGCACTGCAACCAACATATATATATATACATTCTAAAGCGTGATAAATTAACCATCCAAGCCAATTATTAATGGCGTTAATAAATAGAGTAATAAAATCCCAATTATTATTGGTGTGGTTGCAAAAGCTCCAACAGTTCCGCAAAGTGCTTCGCTGACAATACAATTTAAGCGCTTAGTTGCAGGCATGCAGGCAAGTGTGCGTCTAGAAATTACGCAAATCTCTGCATAAAGTCTGCGAATATTCCGTTAAAAGGAATCCGGGCAATTCGCCGACTTGTGCCCAGTTGGCGCGCTTAAGCCTGTGTCATCCGCACCGCCACTTCCTTACAACATTATCCCTGCTGCTAATGAACTAATTAATTGGCTGGTTTCAATATATTCCACTCGGATCTAGACCCTTCGGCTTGATTAACATATTAAAGGTTCCAGATTCGATGCCACCACGATCATCAAAAAAACTTATTAAATCGCCACGAAATCTCCATACTAGTCTATGCAATTTTCAGCTAATTAATCAGTTTCTTTGGCCATTTTATCAATTAAAAACCGTCACTGTTTGCTGTTAGTTAGTTGAACTGTTATTTATCTCCTTGTTCGGCACCAGCATATTTTTTCCAAAACCCATTAAAAACCCGAACTGGATTATGAGAGCGGCCGCGAAAGCCCGATAAACTACTGAACTTTGCTTGAATTAAT

>SPB979494 [organism=Dendroctonus frontalis]
TTTTTTTTCCCGATGACTCTACAACACATACTTACAAACAAACATACAACATGAGCGCTAGATGCTGAGAATTTGGTAGACAAAAGTCGCTGGTTTGTGGCTGTCCTGAATAATGTGTTTGAAATTATTGCAAAATTTAATGTTGCTCATGAGTAGAATGAGAAGAGTTAGCTAAACCAGTTCGGAACTCGATTACAACAGTTTCATTCTCACTAGTTTCTCAAGCATAGACGTAGTGGCTGATTTTGTCAGGTTTTCACTAGATGAGATGATGCGCCGCTAAAGTAAAACCAGTGAGGACAAAACGGCAGTCGTCGACTCCCACTTGCACTCATTGTGTAACATCCAGATGGCACACACAGATAATTCCGTATTAATATCCCGTATTTAATCAAGTAGTATTTGGATGAAGGGGGTCGCTCGTGACATTTGCACGGCTGCAAGCAGGTCGTTGTCATCTGCCGTATATCCGCGCTGCGCTGTTTATCTTATCTCCTGGCATCGCAAAAGGACACCCCTGCGTTCCCACAGCGGGGACAATGGCCCAACTCGATGTTTAAAAAGCGTAATTAGGGATAATCTCCATGTACAAAGGGCTTGACATATGCGACATAAGGGGGTGATCGTTTGCCAGAACGATTCGGGCAATCAACTCTTAACTCGTCAAATGGTCACTACGGTCTTACGTGAATCATCATCACCAGCATCATCATCATCATCATCATCCACTCGATAGCTATAAAGTAAACACGAACGTGCCATTTCTCAATACAAATGGCCAGCACCAAACCGAGCACAATAAACACTTCACAGACTTATTTGTGCCCCTGTTTTCCTCCGTACACGCCTCGCCTAGTTACCATAGATCATAATATTCATTGCAACAATGCCGCCCACTGTATAGGTCGGACACATATCATTCCTGATAGGTACATATGCGAACTACTTCGACTGTCATTGTTTATAATTGCAATTTTGCCGTCTTTGGTCGATCTGGTGCCACCTCACCTTTGCCCCTGGCGACAGAGAAAGTGTGATATATCTAGTGATATATCGAATTTTTTCATGCAGATGTGACTCACTGTCTGTAAAACGGGACATTTGCCACATATTGGTGACTTTAAAATCCGCTTTTGGGGAAAATGTCCGGCTATATGAAGTGGTGCGAGTTTCGGTCATTGTCTGTGTCATTTCTATGACTGTAGGAACGCTCACCATATACATGATTCCACTGACCACTGGTAATCCATACATTATACCATTATATCCATACATTGATACATACATATTGATGTTAAAATAAATCTCTTCTCTTTTCTTCCAAGTTACGGACACGATAGCTTTATGCGAACTTTCTTGTTTTTCGATTAGACACCACCCCAGCACAAGACTAAAAGCTAGACTCATAAGACTCACTCTTTTCACAACAATCTCCAACACCACTAATAAAATTAATATACTTTATACATACAGTGCGAATGCGCAGGTTGGAA

>SPB4155 [organism=Dendroctonus frontalis]
AAGACACTTaaaaaCTCACCTTTCTGAGATGGGACATTTTCACTCATGCCATTTAGCCACTGCACCACTGACTAATGGCGAGCACCATGCGGGTTCCCtatataACGTAGGCCATTGAGAAGGAGGCGACCTTGCGACGCGCTTCGCAAAAGAAACAGATTTCGGTCGAAAATGCGAACGACAACAAACGGAGaaaaaTTGGGTTGGTACCGGCCGGTTGCATGATGCAGTGAAAGTGGCGTGTGCGATATGCAATTAAGCAGCTGATAATAatgatgatgatgatgatgatgAAGCAATTGAAGCTTGAGTTGGTAAAGATCGGCAGAAGATCAATCAGAACGTTTCCAtttttGCTTCCTCACGAACTCATGAGGGCTTCGCCGTGATCTTTTCGGTGATTTGTGCAGTAGCAGCCAATTCCGGtttttGACTTGGTCAAAGGATTTCCCCTAGAATGTCTTTCTTTCAGGAAGTCGCCGCTATTTTATGTTAATT

>SPB3702 [organism=Dendroctonus frontalis]
ACGTTTCACCACTACTTCGCCATAAACGTCCATCCGCCATCGGCACCCCGTACGTCTGTGTCTAACACTAATCATCTCGCGGTTCTCTTTGacacacCACGATCAATTCCGATCGATCGCGTAAAAGTGTTTCGCTTCTCTGTTATCGAACCGCCTCATTTCGCCTCATCATGTGTCATGCTATTTGTGCTaaaaaaaTCACCGGGTACGCTTCCCGCACCTCCAAGTCATCGTCCACCAAATTCTTCAACGCTTCACATTTGCACCGTCTTTTcaccaccaccaccaccacTACTACCACCCCAGCCCAAAGTGACTCTATCCAAACCGCGATCCCGCAGGATTATCCGATGAAGACCGANTGTGTAAGAGCATGTAGATCTGTAGACTGATAATGGTTNNGGTTCCGCTTTAGGCAGTGGCTTTCTATGTCTCATTTAACCTTTTGGCTGCAGCGCTTTGGCCGGCTCCATAGCAACGTTTCGCCAGGAAATCTT

>SPB1278 [organism=Dendroctonus frontalis]
CTCTATTCAGATCTGAGACGACAAGAAAGAAAGTACTATCtatatatatataCTATACtatatataATGCTGtatataCTATACGTGAAAACCTCGTATTTGCAGACCGGTAGTTGTTTGCCTGTACAAATTGAAtttttttACGTAACATTAATTACCAATTCTCACGAGTAGGTACACAGATGTAAAATACAAAATTGGCAAAACAGTTCAAGCTTGTTACACTTACGTATAATGTCACTTTCCATTNGAAACTAATATGATAAAGCAGTTTAGAATAATAACGTTCCTAAGAAGTTTGGCTGTGAAATCGTAAACAGTGGCTGCGTATCAGTCTTCTG

>SPB1534 [organism=Dendroctonus frontalis]
AGCTAGGCACCTGAAGGCCATCTACCGCCGTActctctTGCTTTACAGAGATCACCTGCACGGTATATTTGAGGGCGAAAATAACGGGGTTTTCTTCAGGTTTTGATTGGTACTGGTAGGAATTGCTTCAAGGTTTCTCCGTGGTTTTAATTTAAACGAAGAAAGCTTGAGAGCAATTTTCTCTGACCGTTCCGTACTAACCGTGGTGCCTGCCGAAAGATTCGTGGACGAGGCCGTCTGCGCAATACGTTTAAAGGGACGCGACTCGGGTGAAAGAGTTAGGGGATTCGAGGAGGATTTTGAGCCTCCGCCACTTccaccaccaccaccaccaGAaccaccaccATTGGTCGTGTTAGTACCTGTGATCGTAAGGGCGGTTAGTTTGCTAGCAGCGATTGGacacacAtttttGGCGCAGTCAGCTGGATCGCTTTCGAACATGCACAGAGTGGGTACTCACCGTCAGGGGTACCTGCTAGGAGCGCTCCGTTGTCGTTGAGCGTGTCCAGGCCGGGTCTCGGATCGTAGGTGGTCGTGCTGTCCACTAGTCGGC
